# Supplementary material for: 6-Formyl-2-naphthyl cis-1,5,7-trimethyl-2,4-dioxo-3-aza­bicyclo­[3.3.1]nonane-7-carboxyl­ate
Source: Acta Crystallogr Sect E Struct Rep Online. 2009 Dec 24;66(Pt 1):o245. doi: 10.1107/S1600536809054786 (PMC2980281; doi:10.1107/S1600536809054786)
Supplement: Supplementary file 1 [file e-66-0o245-sup1.cif]

##############################################################################
###                                                                        ###
###        Electronic paper (Acta Crystallographica Section E)             ###
###                                                                        ###
##############################################################################
#                                                                            #
# This CIF contains the data in a paper accepted for publication in Acta     #
# Crystallographica Section E. It conforms to the requirements of Notes      #
# for Authors for Section E, and has been peer reviewed under the auspices   #
# of the IUCr Commission on Journals.                                        #
#                                                                            #
# Full details of the Crystallographic Information File format               #
# are given in the paper "The Crystallographic Information File (CIF):       #
# a New Standard Archive File for Crystallography" by S. R. Hall, F. H.      #
# Allen and I. D. Brown [Acta Cryst. (1991), A47, 655-685].                  #
#                                                                            #
# The current version of the core CIF dictionary is obtainable from          #
# ftp://ftp.iucr.org/pub/cif_core.dic. The current version number is 2.4.    #
#                                                                            #
# Software is freely available for graphical display of the structure(s) in  #
# this CIF.  For information consult the CIF home page http://www.iucr.org/  #
# cif/home.html                                                              #
#                                                                            #
# This file may be used for bona fide research purposes within the           #
# scientific community so long as proper attribution is given to the journal # 
# article from which it was obtained.                                        #
#                                                                            #
##############################################################################
                                             
data_I
_audit_creation_method     SHELXL-97
_chemical_name_systematic
;
6-Formyl-2-naphthyl
<i>cis</i>-1,5,7-trimethyl-2,4-dioxo-3-azabicyclo[3.3.1]nonane-7-carboxylate
;
_chemical_name_common     ?
_chemical_formula_moiety     'C23 H23 N O5'
_chemical_formula_sum     'C23 H23 N O5'
_chemical_formula_iupac     'C23 H23 N O5'
_chemical_formula_weight     393.42
_chemical_melting_point     ?
_symmetry_cell_setting     monoclinic
_symmetry_space_group_name_H-M     'P 21/c'
_symmetry_space_group_name_Hall     '-P 2ybc'
loop_
    _symmetry_equiv_pos_as_xyz
    'x, y, z'
    '-x, y+1/2, -z+1/2'
    '-x, -y, -z'
    'x, -y-1/2, z-1/2'
_cell_length_a     11.896(2)
_cell_length_b     11.692(2)
_cell_length_c     16.636(2)
_cell_angle_alpha     90.00
_cell_angle_beta     121.124(9)
_cell_angle_gamma     90.00
_cell_volume     1980.8(5)
_cell_formula_units_Z     4
_cell_measurement_reflns_used     4643
_cell_measurement_theta_min     2.47
_cell_measurement_theta_max     27.57
_cell_measurement_temperature     298(2)
_exptl_crystal_description     block
_exptl_crystal_colour     colourless
_exptl_crystal_size_max     0.28
_exptl_crystal_size_mid     0.20
_exptl_crystal_size_min     0.20
_exptl_crystal_density_diffrn     1.319
_exptl_crystal_density_meas     ?
_exptl_crystal_density_method     'not measured'
_exptl_crystal_F_000     832
_exptl_absorpt_coefficient_mu     0.093
_exptl_absorpt_correction_type     multi-scan
_exptl_absorpt_process_details     '(SADABS; Bruker, 2004)'
_exptl_absorpt_correction_T_min     0.9744
_exptl_absorpt_correction_T_max     0.9816
_exptl_special_details
;
;
_diffrn_ambient_temperature     298(2)
_diffrn_radiation_type     MoK\a
_diffrn_radiation_wavelength     0.71073
_diffrn_radiation_source     'fine-focus sealed tube'
_diffrn_radiation_monochromator     graphite
_diffrn_measurement_device_type     'Bruker APEXII CCD'
_diffrn_measurement_method     '\f and \w scan'
_diffrn_detector_area_resol_mean     ?
_diffrn_reflns_number     10443
_diffrn_reflns_av_R_equivalents     0.0180
_diffrn_reflns_av_sigmaI/netI     0.0217
_diffrn_reflns_theta_min     2.00
_diffrn_reflns_theta_max     26.00
_diffrn_reflns_theta_full     26.00
_diffrn_measured_fraction_theta_max     1.000
_diffrn_measured_fraction_theta_full     1.000
_diffrn_reflns_limit_h_min     -11
_diffrn_reflns_limit_h_max     14
_diffrn_reflns_limit_k_min     -14
_diffrn_reflns_limit_k_max     14
_diffrn_reflns_limit_l_min     -20
_diffrn_reflns_limit_l_max     20
_diffrn_standards_number     ?
_diffrn_standards_interval_count     ?
_diffrn_standards_interval_time     ?
_diffrn_standards_decay_%     ?
_refine_special_details
;
Refinement of <i>F</i>^2^ against ALL reflections. The weighted <i>R</i>-factor
<i>wR</i> and goodness of fit <i>S</i> are based on <i>F</i>^2^, conventional
<i>R</i>-factors <i>R</i> are based on <i>F</i>, with <i>F</i> set to zero for
negative <i>F</i>^2^. The threshold expression of <i>F</i>^2^ >
\s(<i>F</i>^2^) is used only for calculating <i>R</i>-factors(gt) <i>etc</i>.
and is not relevant to the choice of reflections for refinement.
<i>R</i>-factors based on <i>F</i>^2^ are statistically about twice as large
as those based on <i>F</i>, and <i>R</i>-- factors based on ALL data will be
even larger.
;
_reflns_number_total     3897
_reflns_number_gt     3217
_reflns_threshold_expression     I>2\s(I)
_refine_ls_structure_factor_coef     Fsqd
_refine_ls_matrix_type     full
_refine_ls_R_factor_all     0.0467
_refine_ls_R_factor_gt     0.0378
_refine_ls_wR_factor_gt     0.0972
_refine_ls_wR_factor_ref     0.1050
_refine_ls_goodness_of_fit_ref     1.030
_refine_ls_restrained_S_all     1.030
_refine_ls_number_reflns     3897
_refine_ls_number_parameters     265
_refine_ls_number_restraints     0
_refine_ls_hydrogen_treatment     constr
_refine_ls_weighting_scheme     calc
_refine_ls_weighting_details
         'calc w=1/[\s^2^(Fo^2^)+(0.0518P)^2^+0.4083P] where P=(Fo^2^+2Fc^2^)/3'
_atom_sites_solution_hydrogens     geom
_atom_sites_solution_primary     direct
_atom_sites_solution_secondary     difmap
_refine_ls_shift/su_max     0.000
_refine_ls_shift/su_mean     0.000
_refine_diff_density_max     0.191
_refine_diff_density_min     -0.215
_refine_ls_extinction_method     none
_refine_ls_extinction_coef     ?
loop_
    _atom_type_symbol
    _atom_type_description
    _atom_type_scat_dispersion_real
    _atom_type_scat_dispersion_imag
    _atom_type_scat_source
    'C' 'C' 0.0033 0.0016
                         'International Tables Vol C Tables 4.2.6.8 and 6.1.1.4'
    'H' 'H' 0.0000 0.0000
                         'International Tables Vol C Tables 4.2.6.8 and 6.1.1.4'
    'N' 'N' 0.0061 0.0033
                         'International Tables Vol C Tables 4.2.6.8 and 6.1.1.4'
    'O' 'O' 0.0106 0.0060
                         'International Tables Vol C Tables 4.2.6.8 and 6.1.1.4'
_computing_data_collection     'APEX2 (Bruker, 2004)'
_computing_cell_refinement     'SAINT (Bruker, 2004)'
_computing_data_reduction     'SAINT (Bruker, 2004)'
_computing_structure_solution     'SHELXS97 (Sheldrick, 2008)'
_computing_structure_refinement     'SHELXL97 (Sheldrick, 2008)'
_computing_molecular_graphics     'XP in SHELXTL (Sheldrick, 2008)'
_computing_publication_material     'SHELXL97 (Sheldrick, 2008)'
loop_
    _atom_site_type_symbol
    _atom_site_label
    _atom_site_fract_x
    _atom_site_fract_y
    _atom_site_fract_z
    _atom_site_U_iso_or_equiv
    _atom_site_adp_type
    _atom_site_calc_flag
    _atom_site_refinement_flags
    _atom_site_occupancy
    _atom_site_disorder_assembly
    _atom_site_disorder_group
    O O1 1.13914(15) 1.52850(10) 0.66763(9) 0.0827(4) Uani d . 1 . .
    O O2 0.79931(9) 0.84989(8) 0.48814(7) 0.0446(2) Uani d . 1 . .
    O O3 0.71422(10) 0.81424(10) 0.57896(7) 0.0535(3) Uani d . 1 . .
    O O4 0.56292(11) 0.98673(8) 0.30018(7) 0.0501(3) Uani d . 1 . .
    O O5 0.40949(11) 0.87877(9) 0.48523(8) 0.0535(3) Uani d . 1 . .
    N N1 0.48608(11) 0.92723(9) 0.39106(8) 0.0393(3) Uani d . 1 . .
    H H22 0.5094 0.9926 0.4202 0.047 Uiso d R 1 . .
    C C1 1.14643(17) 1.43589(14) 0.70153(12) 0.0571(4) Uani d . 1 . .
    H H1 1.2061 1.4268 0.7654 0.069 Uiso calc R 1 . .
    C C2 1.06708(14) 1.33579(12) 0.64863(10) 0.0419(3) Uani d . 1 . .
    C C3 1.08892(14) 1.23220(12) 0.69289(10) 0.0434(3) Uani d . 1 . .
    H H3 1.1515 1.2268 0.7566 0.052 Uiso calc R 1 . .
    C C4 1.01832(12) 1.13362(11) 0.64376(9) 0.0382(3) Uani d . 1 . .
    C C5 0.92258(12) 1.14345(11) 0.54671(9) 0.0354(3) Uani d . 1 . .
    C C6 0.90366(13) 1.25141(12) 0.50278(10) 0.0434(3) Uani d . 1 . .
    H H6 0.8427 1.2584 0.4389 0.052 Uiso calc R 1 . .
    C C7 0.97267(14) 1.34465(12) 0.55196(10) 0.0442(3) Uani d . 1 . .
    H H7 0.9577 1.4149 0.5218 0.053 Uiso calc R 1 . .
    C C8 0.84911(12) 1.04604(12) 0.49738(9) 0.0393(3) Uani d . 1 . .
    H H8 0.7853 1.0515 0.4340 0.047 Uiso calc R 1 . .
    C C9 0.87159(13) 0.94461(12) 0.54251(9) 0.0393(3) Uani d . 1 . .
    C C10 0.96829(15) 0.93151(13) 0.63736(10) 0.0500(4) Uani d . 1 . .
    H H10 0.9842 0.8604 0.6663 0.060 Uiso calc R 1 . .
    C C11 1.03874(15) 1.02504(13) 0.68656(10) 0.0509(4) Uani d . 1 . .
    H H11 1.1019 1.0172 0.7499 0.061 Uiso calc R 1 . .
    C C12 0.72086(12) 0.79239(11) 0.51122(9) 0.0363(3) Uani d . 1 . .
    C C13 0.65192(13) 0.69261(10) 0.44424(9) 0.0362(3) Uani d . 1 . .
    C C14 0.75342(16) 0.59438(13) 0.48707(12) 0.0572(4) Uani d . 1 . .
    H H14A 0.7185 0.5273 0.4486 0.086 Uiso calc R 1 . .
    H H14B 0.7718 0.5780 0.5493 0.086 Uiso calc R 1 . .
    H H14C 0.8330 0.6169 0.4899 0.086 Uiso calc R 1 . .
    C C15 0.61823(13) 0.71551(11) 0.34325(9) 0.0369(3) Uani d . 1 . .
    H H15A 0.6067 0.6425 0.3123 0.044 Uiso calc R 1 . .
    H H15B 0.6928 0.7532 0.3459 0.044 Uiso calc R 1 . .
    C C16 0.49451(13) 0.78899(10) 0.28177(8) 0.0359(3) Uani d . 1 . .
    C C17 0.37796(13) 0.73661(11) 0.28312(9) 0.0382(3) Uani d . 1 . .
    H H17A 0.3616 0.6602 0.2567 0.046 Uiso calc R 1 . .
    H H17B 0.3001 0.7824 0.2447 0.046 Uiso calc R 1 . .
    C C18 0.40466(13) 0.73080(10) 0.38319(9) 0.0360(3) Uani d . 1 . .
    C C19 0.52754(13) 0.65756(11) 0.44435(9) 0.0389(3) Uani d . 1 . .
    H H19A 0.5468 0.6601 0.5085 0.047 Uiso calc R 1 . .
    H H19B 0.5071 0.5789 0.4233 0.047 Uiso calc R 1 . .
    C C20 0.51756(13) 0.90892(10) 0.32291(8) 0.0358(3) Uani d . 1 . .
    C C21 0.43114(13) 0.85050(11) 0.42433(9) 0.0374(3) Uani d . 1 . .
    C C22 0.47044(18) 0.79546(14) 0.18231(10) 0.0546(4) Uani d . 1 . .
    H H22A 0.3959 0.8434 0.1443 0.082 Uiso calc R 1 . .
    H H22B 0.4539 0.7201 0.1557 0.082 Uiso calc R 1 . .
    H H22C 0.5465 0.8269 0.1844 0.082 Uiso calc R 1 . .
    C C23 0.28802(16) 0.68016(14) 0.38570(12) 0.0558(4) Uani d . 1 . .
    H H23A 0.3061 0.6813 0.4490 0.084 Uiso calc R 1 . .
    H H23B 0.2740 0.6027 0.3633 0.084 Uiso calc R 1 . .
    H H23C 0.2108 0.7247 0.3463 0.084 Uiso calc R 1 . .
loop_
    _atom_site_aniso_label
    _atom_site_aniso_U_11
    _atom_site_aniso_U_22
    _atom_site_aniso_U_33
    _atom_site_aniso_U_12
    _atom_site_aniso_U_13
    _atom_site_aniso_U_23
    O1 0.1151(11) 0.0470(7) 0.0734(9) -0.0257(7) 0.0398(8) -0.0030(6)
    O2 0.0485(6) 0.0427(5) 0.0449(5) -0.0134(4) 0.0257(5) -0.0075(4)
    O3 0.0559(6) 0.0680(7) 0.0351(5) -0.0186(5) 0.0224(5) -0.0079(5)
    O4 0.0676(7) 0.0338(5) 0.0467(6) -0.0063(5) 0.0280(5) 0.0051(4)
    O5 0.0652(7) 0.0502(6) 0.0614(7) -0.0137(5) 0.0441(6) -0.0232(5)
    N1 0.0515(7) 0.0253(5) 0.0403(6) -0.0041(5) 0.0232(5) -0.0089(4)
    C1 0.0697(10) 0.0489(9) 0.0525(9) -0.0152(8) 0.0315(8) -0.0069(7)
    C2 0.0436(7) 0.0406(7) 0.0456(8) -0.0052(6) 0.0258(6) -0.0029(6)
    C3 0.0428(7) 0.0473(8) 0.0339(7) -0.0055(6) 0.0155(6) -0.0003(6)
    C4 0.0345(6) 0.0408(7) 0.0354(7) -0.0020(5) 0.0153(6) 0.0017(5)
    C5 0.0294(6) 0.0405(7) 0.0348(7) 0.0003(5) 0.0155(5) 0.0020(5)
    C6 0.0354(7) 0.0472(8) 0.0378(7) 0.0017(6) 0.0120(6) 0.0091(6)
    C7 0.0413(7) 0.0381(7) 0.0512(8) 0.0016(6) 0.0226(7) 0.0088(6)
    C8 0.0334(6) 0.0463(8) 0.0329(7) -0.0039(6) 0.0133(5) 0.0013(6)
    C9 0.0367(7) 0.0406(7) 0.0400(7) -0.0073(6) 0.0194(6) -0.0045(6)
    C10 0.0502(8) 0.0401(8) 0.0460(8) -0.0035(6) 0.0150(7) 0.0094(6)
    C11 0.0486(8) 0.0484(8) 0.0344(7) -0.0061(7) 0.0062(6) 0.0068(6)
    C12 0.0347(6) 0.0360(7) 0.0320(6) -0.0002(5) 0.0129(5) 0.0054(5)
    C13 0.0392(7) 0.0280(6) 0.0387(7) 0.0009(5) 0.0182(6) 0.0028(5)
    C14 0.0540(9) 0.0398(8) 0.0697(11) 0.0108(7) 0.0262(8) 0.0125(7)
    C15 0.0438(7) 0.0304(6) 0.0418(7) -0.0015(5) 0.0259(6) -0.0060(5)
    C16 0.0458(7) 0.0309(6) 0.0289(6) -0.0017(5) 0.0179(6) -0.0042(5)
    C17 0.0394(7) 0.0328(6) 0.0356(7) -0.0032(5) 0.0146(6) -0.0097(5)
    C18 0.0382(7) 0.0320(6) 0.0394(7) -0.0071(5) 0.0212(6) -0.0095(5)
    C19 0.0484(8) 0.0291(6) 0.0396(7) -0.0067(5) 0.0229(6) 0.0000(5)
    C20 0.0409(7) 0.0285(6) 0.0294(6) 0.0013(5) 0.0121(5) 0.0024(5)
    C21 0.0368(7) 0.0350(7) 0.0398(7) -0.0035(5) 0.0192(6) -0.0096(5)
    C22 0.0745(11) 0.0542(9) 0.0339(7) -0.0095(8) 0.0272(7) -0.0063(7)
    C23 0.0519(9) 0.0570(9) 0.0674(10) -0.0215(7) 0.0370(8) -0.0208(8)
_geom_special_details
;
All e.s.d.'s (except the e.s.d. in the dihedral angle between two l.s. planes)
are estimated using the full covariance matrix. The cell e.s.d.'s are taken
into account individually in the estimation of e.s.d.'s in distances, angles
and torsion angles; correlations between e.s.d.'s in cell parameters are only
used when they are defined by crystal symmetry. An approximate (isotropic)
treatment of cell e.s.d.'s is used for estimating e.s.d.'s involving l.s.
planes.
;
loop_
    _geom_bond_atom_site_label_1
    _geom_bond_atom_site_label_2
    _geom_bond_site_symmetry_2
    _geom_bond_distance
    _geom_bond_publ_flag
    O1 C1 . 1.2031(19) ?
    O2 C12 . 1.3569(15) ?
    O2 C9 . 1.4071(16) ?
    O3 C12 . 1.1971(16) ?
    O4 C20 . 1.2136(15) ?
    O5 C21 . 1.2132(15) ?
    N1 C21 . 1.3828(17) ?
    N1 C20 . 1.3822(17) ?
    N1 H22 . 0.8701 ?
    C1 C2 . 1.475(2) ?
    C1 H1 . 0.9300 ?
    C2 C3 . 1.3707(19) ?
    C2 C7 . 1.411(2) ?
    C3 C4 . 1.4115(19) ?
    C3 H3 . 0.9300 ?
    C4 C11 . 1.4138(19) ?
    C4 C5 . 1.4199(18) ?
    C5 C8 . 1.4118(18) ?
    C5 C6 . 1.4169(18) ?
    C6 C7 . 1.356(2) ?
    C6 H6 . 0.9300 ?
    C7 H7 . 0.9300 ?
    C8 C9 . 1.3542(19) ?
    C8 H8 . 0.9300 ?
    C9 C10 . 1.400(2) ?
    C10 C11 . 1.363(2) ?
    C10 H10 . 0.9300 ?
    C11 H11 . 0.9300 ?
    C12 C13 . 1.5267(18) ?
    C13 C15 . 1.5358(18) ?
    C13 C19 . 1.5363(18) ?
    C13 C14 . 1.5477(19) ?
    C14 H14A . 0.9600 ?
    C14 H14B . 0.9600 ?
    C14 H14C . 0.9600 ?
    C15 C16 . 1.5473(18) ?
    C15 H15A . 0.9700 ?
    C15 H15B . 0.9700 ?
    C16 C20 . 1.5218(17) ?
    C16 C17 . 1.5264(19) ?
    C16 C22 . 1.5284(18) ?
    C17 C18 . 1.5266(18) ?
    C17 H17A . 0.9700 ?
    C17 H17B . 0.9700 ?
    C18 C21 . 1.5177(17) ?
    C18 C23 . 1.5289(19) ?
    C18 C19 . 1.5388(19) ?
    C19 H19A . 0.9700 ?
    C19 H19B . 0.9700 ?
    C22 H22A . 0.9600 ?
    C22 H22B . 0.9600 ?
    C22 H22C . 0.9600 ?
    C23 H23A . 0.9600 ?
    C23 H23B . 0.9600 ?
    C23 H23C . 0.9600 ?
loop_
    _geom_angle_atom_site_label_1
    _geom_angle_atom_site_label_2
    _geom_angle_atom_site_label_3
    _geom_angle_site_symmetry_1
    _geom_angle_site_symmetry_3
    _geom_angle
    _geom_angle_publ_flag
    C12 O2 C9 . . 119.29(10) ?
    C21 N1 C20 . . 127.75(10) ?
    C21 N1 H22 . . 115.3 ?
    C20 N1 H22 . . 116.7 ?
    O1 C1 C2 . . 124.44(16) ?
    O1 C1 H1 . . 117.8 ?
    C2 C1 H1 . . 117.8 ?
    C3 C2 C7 . . 119.69(13) ?
    C3 C2 C1 . . 119.70(13) ?
    C7 C2 C1 . . 120.56(13) ?
    C2 C3 C4 . . 121.31(13) ?
    C2 C3 H3 . . 119.3 ?
    C4 C3 H3 . . 119.3 ?
    C3 C4 C11 . . 123.08(12) ?
    C3 C4 C5 . . 118.67(12) ?
    C11 C4 C5 . . 118.26(12) ?
    C8 C5 C6 . . 122.23(12) ?
    C8 C5 C4 . . 119.16(12) ?
    C6 C5 C4 . . 118.61(12) ?
    C7 C6 C5 . . 121.33(12) ?
    C7 C6 H6 . . 119.3 ?
    C5 C6 H6 . . 119.3 ?
    C6 C7 C2 . . 120.38(12) ?
    C6 C7 H7 . . 119.8 ?
    C2 C7 H7 . . 119.8 ?
    C9 C8 C5 . . 119.91(12) ?
    C9 C8 H8 . . 120.0 ?
    C5 C8 H8 . . 120.0 ?
    C8 C9 C10 . . 122.17(12) ?
    C8 C9 O2 . . 116.93(12) ?
    C10 C9 O2 . . 120.76(12) ?
    C11 C10 C9 . . 118.73(13) ?
    C11 C10 H10 . . 120.6 ?
    C9 C10 H10 . . 120.6 ?
    C10 C11 C4 . . 121.71(13) ?
    C10 C11 H11 . . 119.1 ?
    C4 C11 H11 . . 119.1 ?
    O3 C12 O2 . . 123.39(12) ?
    O3 C12 C13 . . 125.33(12) ?
    O2 C12 C13 . . 111.13(11) ?
    C12 C13 C15 . . 113.79(10) ?
    C12 C13 C19 . . 110.93(10) ?
    C15 C13 C19 . . 109.93(11) ?
    C12 C13 C14 . . 103.54(11) ?
    C15 C13 C14 . . 109.47(11) ?
    C19 C13 C14 . . 108.91(11) ?
    C13 C14 H14A . . 109.5 ?
    C13 C14 H14B . . 109.5 ?
    H14A C14 H14B . . 109.5 ?
    C13 C14 H14C . . 109.5 ?
    H14A C14 H14C . . 109.5 ?
    H14B C14 H14C . . 109.5 ?
    C13 C15 C16 . . 116.17(10) ?
    C13 C15 H15A . . 108.2 ?
    C16 C15 H15A . . 108.2 ?
    C13 C15 H15B . . 108.2 ?
    C16 C15 H15B . . 108.2 ?
    H15A C15 H15B . . 107.4 ?
    C20 C16 C17 . . 108.48(10) ?
    C20 C16 C22 . . 109.31(11) ?
    C17 C16 C22 . . 111.87(11) ?
    C20 C16 C15 . . 109.00(10) ?
    C17 C16 C15 . . 109.17(10) ?
    C22 C16 C15 . . 108.96(11) ?
    C16 C17 C18 . . 110.81(10) ?
    C16 C17 H17A . . 109.5 ?
    C18 C17 H17A . . 109.5 ?
    C16 C17 H17B . . 109.5 ?
    C18 C17 H17B . . 109.5 ?
    H17A C17 H17B . . 108.1 ?
    C21 C18 C17 . . 109.17(10) ?
    C21 C18 C23 . . 108.94(11) ?
    C17 C18 C23 . . 111.52(11) ?
    C21 C18 C19 . . 108.07(10) ?
    C17 C18 C19 . . 109.68(10) ?
    C23 C18 C19 . . 109.38(12) ?
    C13 C19 C18 . . 115.92(10) ?
    C13 C19 H19A . . 108.3 ?
    C18 C19 H19A . . 108.3 ?
    C13 C19 H19B . . 108.3 ?
    C18 C19 H19B . . 108.3 ?
    H19A C19 H19B . . 107.4 ?
    O4 C20 N1 . . 119.48(11) ?
    O4 C20 C16 . . 123.81(12) ?
    N1 C20 C16 . . 116.71(10) ?
    O5 C21 N1 . . 120.38(11) ?
    O5 C21 C18 . . 122.93(12) ?
    N1 C21 C18 . . 116.66(11) ?
    C16 C22 H22A . . 109.5 ?
    C16 C22 H22B . . 109.5 ?
    H22A C22 H22B . . 109.5 ?
    C16 C22 H22C . . 109.5 ?
    H22A C22 H22C . . 109.5 ?
    H22B C22 H22C . . 109.5 ?
    C18 C23 H23A . . 109.5 ?
    C18 C23 H23B . . 109.5 ?
    H23A C23 H23B . . 109.5 ?
    C18 C23 H23C . . 109.5 ?
    H23A C23 H23C . . 109.5 ?
    H23B C23 H23C . . 109.5 ?
loop_
    _geom_torsion_atom_site_label_1
    _geom_torsion_atom_site_label_2
    _geom_torsion_atom_site_label_3
    _geom_torsion_atom_site_label_4
    _geom_torsion_site_symmetry_1
    _geom_torsion_site_symmetry_2
    _geom_torsion_site_symmetry_3
    _geom_torsion_site_symmetry_4
    _geom_torsion
    _geom_torsion_publ_flag
    O1 C1 C2 C3 . . . . 175.94(17) ?
    O1 C1 C2 C7 . . . . -1.4(3) ?
    C7 C2 C3 C4 . . . . -0.3(2) ?
    C1 C2 C3 C4 . . . . -177.65(13) ?
    C2 C3 C4 C11 . . . . 179.38(14) ?
    C2 C3 C4 C5 . . . . -0.3(2) ?
    C3 C4 C5 C8 . . . . -178.46(12) ?
    C11 C4 C5 C8 . . . . 1.79(19) ?
    C3 C4 C5 C6 . . . . 1.19(19) ?
    C11 C4 C5 C6 . . . . -178.56(13) ?
    C8 C5 C6 C7 . . . . 178.15(13) ?
    C4 C5 C6 C7 . . . . -1.5(2) ?
    C5 C6 C7 C2 . . . . 0.9(2) ?
    C3 C2 C7 C6 . . . . 0.0(2) ?
    C1 C2 C7 C6 . . . . 177.36(13) ?
    C6 C5 C8 C9 . . . . 179.57(13) ?
    C4 C5 C8 C9 . . . . -0.79(19) ?
    C5 C8 C9 C10 . . . . -1.3(2) ?
    C5 C8 C9 O2 . . . . -177.05(11) ?
    C12 O2 C9 C8 . . . . -121.10(13) ?
    C12 O2 C9 C10 . . . . 63.13(17) ?
    C8 C9 C10 C11 . . . . 2.4(2) ?
    O2 C9 C10 C11 . . . . 177.95(13) ?
    C9 C10 C11 C4 . . . . -1.3(2) ?
    C3 C4 C11 C10 . . . . 179.53(15) ?
    C5 C4 C11 C10 . . . . -0.7(2) ?
    C9 O2 C12 O3 . . . . -3.89(19) ?
    C9 O2 C12 C13 . . . . -179.69(11) ?
    O3 C12 C13 C15 . . . . 150.90(13) ?
    O2 C12 C13 C15 . . . . -33.39(14) ?
    O3 C12 C13 C19 . . . . 26.33(18) ?
    O2 C12 C13 C19 . . . . -157.96(10) ?
    O3 C12 C13 C14 . . . . -90.35(16) ?
    O2 C12 C13 C14 . . . . 85.35(13) ?
    C12 C13 C15 C16 . . . . -79.40(14) ?
    C19 C13 C15 C16 . . . . 45.71(14) ?
    C14 C13 C15 C16 . . . . 165.31(11) ?
    C13 C15 C16 C20 . . . . 64.94(14) ?
    C13 C15 C16 C17 . . . . -53.40(14) ?
    C13 C15 C16 C22 . . . . -175.85(11) ?
    C20 C16 C17 C18 . . . . -59.52(13) ?
    C22 C16 C17 C18 . . . . 179.83(11) ?
    C15 C16 C17 C18 . . . . 59.14(13) ?
    C16 C17 C18 C21 . . . . 58.72(13) ?
    C16 C17 C18 C23 . . . . 179.15(11) ?
    C16 C17 C18 C19 . . . . -59.53(13) ?
    C12 C13 C19 C18 . . . . 81.06(13) ?
    C15 C13 C19 C18 . . . . -45.66(14) ?
    C14 C13 C19 C18 . . . . -165.61(12) ?
    C21 C18 C19 C13 . . . . -65.35(14) ?
    C17 C18 C19 C13 . . . . 53.57(14) ?
    C23 C18 C19 C13 . . . . 176.18(11) ?
    C21 N1 C20 O4 . . . . 178.38(13) ?
    C21 N1 C20 C16 . . . . -2.65(19) ?
    C17 C16 C20 O4 . . . . -150.00(13) ?
    C22 C16 C20 O4 . . . . -27.77(19) ?
    C15 C16 C20 O4 . . . . 91.23(15) ?
    C17 C16 C20 N1 . . . . 31.08(15) ?
    C22 C16 C20 N1 . . . . 153.30(12) ?
    C15 C16 C20 N1 . . . . -87.70(14) ?
    C20 N1 C21 O5 . . . . 179.58(13) ?
    C20 N1 C21 C18 . . . . 1.5(2) ?
    C17 C18 C21 O5 . . . . 152.91(13) ?
    C23 C18 C21 O5 . . . . 30.91(18) ?
    C19 C18 C21 O5 . . . . -87.84(15) ?
    C17 C18 C21 N1 . . . . -29.08(16) ?
    C23 C18 C21 N1 . . . . -151.08(13) ?
    C19 C18 C21 N1 . . . . 90.17(14) ?
loop_
    _geom_hbond_atom_site_label_D
    _geom_hbond_atom_site_label_H
    _geom_hbond_atom_site_label_A
    _geom_hbond_site_symmetry_A
    _geom_hbond_distance_DH
    _geom_hbond_distance_HA
    _geom_hbond_distance_DA
    _geom_hbond_angle_DHA
    N1 H22 O5 3_676 0.87 2.02 2.8776(14) 166
data_global
_journal_date_recd_electronic     2009-12-05
_journal_date_accepted     2009-12-20
_journal_name_full     'Acta Crystallographica, Section E'
_journal_year     2010
_journal_volume     66
_journal_issue      1
_journal_page_first     o245
_journal_page_last     o245
_journal_paper_category     QO
_journal_coeditor_code     HB5273
_publ_contact_author_name     'Sheng-guang Xu'
_publ_contact_author_address
;
School of Chemistry & Materials Science
Ludong University
Yantai of Shandong
People's Republic of China
;
_publ_contact_author_email     'xushengguangldu@yahoo.cn'
_publ_contact_author_fax     '86 535 6695905'
_publ_contact_author_phone     '86 15053590128'
_publ_section_title
;
6-Formyl-2-naphthyl
<i>cis</i>-1,5,7-trimethyl-2,4-dioxo-3-azabicyclo[3.3.1]nonane-7-carboxylate
;
loop_
    _publ_author_name
    _publ_author_footnote
    _publ_author_address
    'Xu, Sheng-guang' .
;
School of Chemistry & Materials Science
Ludong University
Yantai of Shandong
People's Republic of China
;
    'Wang, Chun-hua' .
;
School of Chemistry & Materials Science
Ludong University
Yantai of Shandong
People's Republic of China
;
    'Liu, Jun-shen' .
;
School of Chemistry & Materials Science
Ludong University
Yantai of Shandong
People's Republic of China
;
    'Liu, Xi-guang' .
;
School of Chemistry & Materials Science
Ludong University
Yantai of Shandong
People's Republic of China
;
    'Li, Long' .
;
School of Chemistry & Materials Science
Ludong University
Yantai of Shandong
People's Republic of China
;
