# Supplementary material for: 6-Formyl-2-naphthyl cis-1,5,7-trimethyl-2,4-dioxo-3-aza­bicyclo­[3.3.1]nonane-7-carboxyl­ate
Source: Acta Crystallogr Sect E Struct Rep Online. 2009 Dec 24;66(Pt 1):o245. doi: 10.1107/S1600536809054786 (PMC2980281; doi:10.1107/S1600536809054786)
Supplement: Supplementary file 2 [file e-66-0o245-Isup2.hkl]

# 
# h,k,l, Fc-squared, Fo-squared, sigma(Fo-squared) and status flag 
# 
data_I
_shelx_title ' test in P21/c' 
_shelx_refln_list_code          4 
_shelx_F_calc_maximum      193.49 
_exptl_crystal_F_000       832.00 
_reflns_d_resolution_high  0.8107 
 
loop_ 
 _symmetry_equiv_pos_as_xyz 
 'x, y, z' 
 '-x, y+1/2, -z+1/2' 
 '-x, -y, -z' 
 'x, -y-1/2, z-1/2' 
 
_cell_length_a    11.8960 
_cell_length_b    11.6920 
_cell_length_c    16.6360 
_cell_angle_alpha  90.000 
_cell_angle_beta  121.124 
_cell_angle_gamma  90.000 
 
_shelx_F_squared_multiplier     1.000 
 
loop_ 
 _refln_index_h 
 _refln_index_k 
 _refln_index_l 
 _refln_F_squared_calc 
 _refln_F_squared_meas 
 _refln_F_squared_sigma 
 _refln_observed_status 
   1   0   0     2005.92     1949.92     40.03 o 
   2   0   0    17751.35    15513.33    211.59 o 
   3   0   0     2125.47     2026.91     28.00 o 
   4   0   0      286.84      277.64      4.82 o 
   5   0   0      562.90      587.72      9.27 o 
   6   0   0       46.53       43.44      1.79 o 
   7   0   0      115.36      124.13      3.29 o 
   8   0   0      140.13      142.89      3.82 o 
   9   0   0      454.99      488.06     13.50 o 
  10   0   0       74.78       66.18      4.53 o 
  11   0   0        0.01       -2.06      1.62 o 
  12   0   0        0.97       -0.47      1.96 o 
   1   1   0     2220.63     2147.60     62.46 o 
   2   1   0     1875.30     1795.70     20.28 o 
   3   1   0     4812.50     4656.77     44.79 o 
   4   1   0     1104.89     1150.39     11.71 o 
   5   1   0        0.05       -0.53      0.36 o 
   6   1   0       21.92       16.07      1.18 o 
   7   1   0      201.25      218.11      3.34 o 
   8   1   0       39.38       39.40      1.76 o 
   9   1   0      106.46      101.23      3.68 o 
  10   1   0       29.42       28.24      4.01 o 
  11   1   0        7.34        5.59      1.65 o 
  12   1   0       13.88       15.19      2.22 o 
   0   2   0     8013.95     6927.22    136.96 o 
   1   2   0     7121.73     6579.13    115.65 o 
   2   2   0      432.70      441.45      5.50 o 
   3   2   0     5771.84     5473.23     60.89 o 
   4   2   0       31.83       30.30      0.91 o 
   5   2   0      300.31      290.45      3.72 o 
   6   2   0      697.39      721.82      8.05 o 
   7   2   0      555.79      592.54      8.30 o 
   8   2   0        0.38        1.11      0.77 o 
   9   2   0      124.60      109.23      5.71 o 
  10   2   0      451.82      454.69      9.46 o 
  11   2   0      278.02      286.85      7.38 o 
  12   2   0        3.17        0.41      2.54 o 
   1   3   0      394.72      369.53      4.23 o 
   2   3   0      509.91      531.29      5.73 o 
   3   3   0       57.63       54.68      1.61 o 
   4   3   0      287.96      309.34      4.78 o 
   5   3   0      298.93      342.54      4.92 o 
   6   3   0       83.91       82.83      1.98 o 
   7   3   0       29.49       25.34      1.39 o 
   8   3   0        5.07        3.58      0.95 o 
   9   3   0      187.43      187.55      7.70 o 
  10   3   0       71.64       69.85      3.36 o 
  11   3   0      107.08      102.86      4.28 o 
  12   3   0        0.56        2.53      1.61 o 
   0   4   0       44.51       53.47      1.67 o 
   1   4   0       73.03       87.31      1.51 o 
   2   4   0      166.83      188.20      2.67 o 
   3   4   0      138.46      144.33      2.10 o 
   4   4   0     3083.00     3350.06     44.83 o 
   5   4   0      542.78      535.20      6.16 o 
   6   4   0       36.76       39.37      1.57 o 
   7   4   0       29.98       33.00      2.04 o 
   8   4   0      139.48      132.42      3.27 o 
   9   4   0       44.87       42.89      2.07 o 
  10   4   0        0.09        0.52      1.06 o 
  11   4   0        8.79        6.53      2.50 o 
  12   4   0        8.50        9.27      3.18 o 
   1   5   0      141.04      158.31      2.36 o 
   2   5   0       76.80       68.56      1.44 o 
   3   5   0      386.71      377.05      4.64 o 
   4   5   0      508.35      591.73      6.63 o 
   5   5   0      383.81      374.88      6.76 o 
   6   5   0       23.20       26.13      1.39 o 
   7   5   0       18.93       19.25      1.88 o 
   8   5   0      198.27      204.09      5.37 o 
   9   5   0        3.88        3.34      1.36 o 
  10   5   0      130.48      137.63      4.76 o 
  11   5   0       42.73       49.26      4.70 o 
   0   6   0      286.89      257.74      5.22 o 
   1   6   0       12.06       27.43      1.53 o 
   2   6   0        1.54        0.02      0.35 o 
   3   6   0      376.20      395.84      4.53 o 
   4   6   0      243.19      256.65      4.16 o 
   5   6   0       59.72       65.50      2.59 o 
   6   6   0        0.00        0.93      0.94 o 
   7   6   0      151.14      150.30      4.43 o 
   8   6   0      912.25      931.34     15.87 o 
   9   6   0       38.38       32.95      2.44 o 
  10   6   0       48.47       43.52      2.92 o 
  11   6   0       19.99       20.87      4.31 o 
   1   7   0      275.24      284.85      3.50 o 
   2   7   0      705.83      698.20      7.23 o 
   3   7   0      683.56      721.75      7.52 o 
   4   7   0       23.05       23.22      1.39 o 
   5   7   0        1.23        2.06      1.29 o 
   6   7   0       97.64      107.87      3.64 o 
   7   7   0       42.02       52.31      3.20 o 
   8   7   0        1.33        4.35      1.59 o 
   9   7   0       48.04       51.16      3.30 o 
  10   7   0        4.93        4.50      3.57 o 
   0   8   0       65.95       66.92      4.13 o 
   1   8   0        4.40        5.82      0.77 o 
   2   8   0      325.16      318.39      4.73 o 
   3   8   0       58.14       49.83      1.44 o 
   4   8   0      281.28      276.73      4.40 o 
   5   8   0      914.27      892.98     12.37 o 
   6   8   0      641.26      634.20     18.86 o 
   7   8   0       18.78       12.64      1.69 o 
   8   8   0       75.92       79.04      3.52 o 
   9   8   0       76.80       92.61      4.07 o 
  10   8   0       50.85       50.38      6.85 o 
   1   9   0      652.36      637.77      8.14 o 
   2   9   0        7.50        7.87      0.95 o 
   3   9   0      105.78      102.28      3.66 o 
   4   9   0       69.44       56.41      2.42 o 
   5   9   0      150.85      144.20      8.61 o 
   6   9   0        4.36        1.33      0.94 o 
   7   9   0      211.61      210.43      8.10 o 
   8   9   0       28.14       37.89      2.71 o 
   9   9   0        0.18       -1.77      1.29 o 
   0  10   0      275.85      272.87      9.90 o 
   1  10   0     1268.02     1255.25     14.42 o 
   2  10   0      176.80      177.80      3.62 o 
   3  10   0       32.17       32.07      3.06 o 
   4  10   0      337.76      343.99      6.63 o 
   5  10   0       64.88       55.93      3.24 o 
   6  10   0        6.37        5.22      1.59 o 
   7  10   0        5.30        8.54      1.93 o 
   8  10   0       42.18       40.40      4.67 o 
   9  10   0       33.67       31.80      3.06 o 
   1  11   0        9.82       11.28      1.25 o 
   2  11   0      331.21      328.51      8.67 o 
   3  11   0        6.00        5.94      1.66 o 
   4  11   0       84.52       96.03      3.38 o 
   5  11   0       25.62       21.96      2.44 o 
   6  11   0       19.49       19.35      2.41 o 
   7  11   0       22.32       27.77      2.90 o 
   8  11   0        3.90        3.07      1.72 o 
   0  12   0       14.07       12.50      1.89 o 
   1  12   0        1.80        2.36      1.18 o 
   2  12   0       54.85       51.12      2.62 o 
   3  12   0       10.10        9.06      1.49 o 
   4  12   0       57.17       54.48      2.72 o 
   5  12   0       18.84       23.68      2.67 o 
   6  12   0        1.42        2.10      1.81 o 
   1  13   0       20.53       20.65      1.99 o 
   2  13   0       18.09       21.66      2.04 o 
   3  13   0       14.11       17.63      1.94 o 
   4  13   0       41.49       43.60      2.83 o 
   5  13   0      163.67      204.28      6.96 o 
   0  14   0      176.47      185.62      9.07 o 
   1  14   0       55.01       61.18      3.14 o 
   2  14   0      141.72      168.55      4.95 o 
   3  14   0       25.68       27.49      2.43 o 
 -12   1   1       15.11       15.89      2.19 o 
 -11   1   1        3.10        4.60      1.49 o 
 -10   1   1       97.87       95.99      3.74 o 
  -9   1   1       28.69       29.05      2.15 o 
  -8   1   1       31.61       30.65      1.55 o 
  -7   1   1      292.63      287.34      3.93 o 
  -6   1   1      116.37      119.39      2.05 o 
  -5   1   1     1664.99     1673.95     16.76 o 
  -4   1   1       20.19       30.44      0.85 o 
  -3   1   1     1317.79     1313.25     13.02 o 
  -2   1   1        0.43       -0.06      0.30 o 
  -1   1   1     1126.85     1104.10     15.96 o 
   0   1   1     7179.55     6217.60    389.28 o 
   1   1   1      972.34      950.76     17.10 o 
   2   1   1     7464.41     6972.98     67.39 o 
   3   1   1      638.14      623.82      6.66 o 
   4   1   1       14.41       17.68      1.17 o 
   5   1   1      367.64      340.90      4.31 o 
   6   1   1       36.95       52.88      3.71 o 
   7   1   1        6.83        4.72      0.73 o 
   8   1   1       15.46       12.45      1.20 o 
   9   1   1        0.66        0.73      1.23 o 
  10   1   1        1.77        0.85      1.34 o 
  11   1   1       45.35       43.19      6.89 o 
  12   1   1       14.79       16.11      2.93 o 
 -12   2   1       13.42       13.48      2.15 o 
 -11   2   1      469.79      449.87      9.67 o 
 -10   2   1        8.61       11.04      1.73 o 
  -9   2   1       14.40       15.33      1.32 o 
  -8   2   1      178.03      165.83      3.54 o 
  -7   2   1      548.19      582.21      8.10 o 
  -6   2   1       20.07       27.90      0.98 o 
  -5   2   1       19.20       22.07      1.14 o 
  -4   2   1      197.21      185.48      2.42 o 
  -3   2   1      243.77      261.62      3.51 o 
  -2   2   1      568.64      545.97      6.56 o 
  -1   2   1     2134.16     2005.07     22.78 o 
   0   2   1        0.01       -1.59      1.06 o 
   1   2   1     1429.62     1225.82     85.97 o 
   2   2   1     9451.79     8945.02     86.48 o 
   3   2   1    10104.17     9784.93    109.16 o 
   4   2   1     3033.29     3044.44     29.75 o 
   5   2   1      100.83      100.09      1.90 o 
   6   2   1      127.72      150.19      2.59 o 
   7   2   1       67.10       68.76      2.19 o 
   8   2   1      346.61      342.81      6.49 o 
   9   2   1       53.58       57.32      2.41 o 
  10   2   1      137.21      157.01      5.05 o 
  11   2   1      304.84      295.13      7.63 o 
  12   2   1      160.09      174.71      5.95 o 
 -12   3   1       27.26       27.56      3.57 o 
 -11   3   1      159.51      151.43     13.14 o 
 -10   3   1      387.80      377.98      8.31 o 
  -9   3   1       23.96       28.36      1.66 o 
  -8   3   1       28.47       29.05      1.56 o 
  -7   3   1        5.59        4.59      1.25 o 
  -6   3   1      483.82      502.38      5.86 o 
  -5   3   1      678.99      711.66      9.38 o 
  -4   3   1       88.25       99.55      2.54 o 
  -3   3   1     1840.08     1910.31     18.79 o 
  -2   3   1        6.96        7.14      0.73 o 
  -1   3   1       83.69       81.39      1.35 o 
   0   3   1      148.99      139.46      1.97 o 
   1   3   1      313.64      346.62      4.58 o 
   2   3   1     7457.91     7256.81     85.85 o 
   3   3   1      558.29      579.92      6.30 o 
   4   3   1        0.53        1.59      0.61 o 
   5   3   1     1363.91     1381.19     16.58 o 
   6   3   1      424.31      429.90      5.40 o 
   7   3   1      178.13      166.45      3.87 o 
   8   3   1      339.52      340.34      5.88 o 
   9   3   1       12.20       14.13      1.40 o 
  10   3   1       51.75       58.45      3.19 o 
  11   3   1        0.06       -1.10      1.33 o 
 -12   4   1        5.13        0.34      2.10 o 
 -11   4   1       56.13       61.51      3.39 o 
 -10   4   1       23.69       26.94      1.79 o 
  -9   4   1      209.47      222.55      4.59 o 
  -8   4   1      419.29      408.42      6.57 o 
  -7   4   1       14.59       14.45      1.43 o 
  -6   4   1      337.25      353.81      6.18 o 
  -5   4   1       63.26       68.16      1.38 o 
  -4   4   1       55.04       91.63      1.58 o 
  -3   4   1     1877.72     1931.63     24.30 o 
  -2   4   1       49.33       49.68      0.98 o 
  -1   4   1      368.62      402.63      5.54 o 
   0   4   1     1427.34     1458.70     14.87 o 
   1   4   1     5204.20     5025.84     48.64 o 
   2   4   1        2.63        1.56      0.38 o 
   3   4   1     7434.96     7805.82     74.89 o 
   4   4   1        0.03       -0.55      0.39 o 
   5   4   1      145.39      128.79      3.36 o 
   6   4   1       15.99       16.69      1.18 o 
   7   4   1        2.39        1.65      0.62 o 
   8   4   1      304.87      305.70      5.53 o 
   9   4   1       11.93       11.77      1.34 o 
  10   4   1       61.09       70.08      2.77 o 
  11   4   1       11.44       13.53      3.11 o 
 -12   5   1        2.37        4.50      2.54 o 
 -11   5   1        0.35       -0.74      1.93 o 
 -10   5   1        9.17       11.40      1.75 o 
  -9   5   1       73.05       74.89      3.36 o 
  -8   5   1       13.11       12.28      1.24 o 
  -7   5   1       81.32       85.76      2.45 o 
  -6   5   1       45.82       43.48      1.67 o 
  -5   5   1       10.25        8.16      0.79 o 
  -4   5   1      460.72      428.99      5.00 o 
  -3   5   1      201.74      162.02      2.23 o 
  -2   5   1     2001.67     1997.95     17.95 o 
  -1   5   1      668.13      690.97      9.03 o 
   0   5   1      976.58     1038.54     11.08 o 
   1   5   1      459.80      478.64      5.60 o 
   2   5   1     2060.50     2157.30     21.60 o 
   3   5   1      306.57      359.46      5.25 o 
   4   5   1      739.64      718.79      8.52 o 
   5   5   1      459.48      461.53      6.62 o 
   6   5   1      204.89      209.87      7.57 o 
   7   5   1      223.14      234.99      5.71 o 
   8   5   1      108.15      117.20      4.04 o 
   9   5   1       23.88       27.61      3.15 o 
  10   5   1       87.76       99.91      5.58 o 
  11   5   1       41.00       43.07      4.57 o 
 -11   6   1        1.26        0.79      1.84 o 
 -10   6   1        3.49        0.54      1.42 o 
  -9   6   1      161.87      168.35      5.11 o 
  -8   6   1      241.80      242.09      9.17 o 
  -7   6   1       78.72       70.05      2.90 o 
  -6   6   1      777.85      766.58     16.97 o 
  -5   6   1     2265.85     2263.79     32.64 o 
  -4   6   1      104.48       98.10      2.42 o 
  -3   6   1     2610.88     2762.94     24.70 o 
  -2   6   1     1204.97     1113.43     10.59 o 
  -1   6   1      820.28      805.12     10.65 o 
   0   6   1        4.27        3.71      0.41 o 
   1   6   1      491.54      457.51      5.55 o 
   2   6   1      170.08      208.33      2.83 o 
   3   6   1      128.49      123.38      2.28 o 
   4   6   1      253.25      265.79      4.38 o 
   5   6   1       24.96       24.73      1.72 o 
   6   6   1      175.97      200.69      5.09 o 
   7   6   1      423.77      412.35      8.46 o 
   8   6   1       30.22       25.26      2.67 o 
   9   6   1       44.58       44.45      4.14 o 
  10   6   1       11.37       13.80      2.42 o 
  11   6   1        9.06       10.70      3.08 o 
 -11   7   1       51.61       51.21      5.92 o 
 -10   7   1       48.77       49.61      3.14 o 
  -9   7   1      413.25      421.37      9.16 o 
  -8   7   1       28.86       27.20      2.57 o 
  -7   7   1       47.88       43.05      2.54 o 
  -6   7   1      363.83      345.04      7.20 o 
  -5   7   1     1325.70     1280.89     19.70 o 
  -4   7   1      484.81      445.66      5.91 o 
  -3   7   1      124.94      116.89      3.00 o 
  -2   7   1      175.47      177.05      2.56 o 
  -1   7   1        9.73        7.97      0.76 o 
   0   7   1      124.67      125.92      1.98 o 
   1   7   1      317.76      311.63      3.80 o 
   2   7   1       17.90       16.08      0.81 o 
   3   7   1       17.61       23.82      1.01 o 
   4   7   1      255.51      227.43      5.14 o 
   5   7   1      540.88      560.26     10.14 o 
   6   7   1      274.98      269.88      7.19 o 
   7   7   1      263.32      260.06      6.37 o 
   8   7   1      213.43      216.11      6.00 o 
   9   7   1       18.69       17.94      2.14 o 
  10   7   1        8.51        7.84      1.90 o 
 -10   8   1      159.83      175.30      5.77 o 
  -9   8   1        7.82        9.82      1.82 o 
  -8   8   1       11.88        9.93      1.71 o 
  -7   8   1      151.43      145.91      4.53 o 
  -6   8   1      807.47      782.63     11.32 o 
  -5   8   1     1666.14     1658.53     20.82 o 
  -4   8   1      451.23      429.26      5.96 o 
  -3   8   1     1042.74     1027.11     11.71 o 
  -2   8   1      275.28      294.64      4.81 o 
  -1   8   1        0.12       -0.37      0.50 o 
   0   8   1       61.82       61.52      2.16 o 
   1   8   1      230.68      226.54      3.76 o 
   2   8   1       29.15       30.47      1.12 o 
   3   8   1        0.04        1.54      0.78 o 
   4   8   1      454.51      446.51      7.15 o 
   5   8   1      291.42      256.91      5.96 o 
   6   8   1       19.23       22.89      1.94 o 
   7   8   1      209.62      184.54      5.30 o 
   8   8   1        0.37       -1.69      1.12 o 
   9   8   1       38.34       29.65      4.08 o 
  10   8   1       14.79       16.95      2.40 o 
 -10   9   1        2.92        1.14      1.51 o 
  -9   9   1        2.61        1.01      1.45 o 
  -8   9   1        9.99        8.59      1.61 o 
  -7   9   1        0.24        0.28      0.94 o 
  -6   9   1       33.99       39.97      2.12 o 
  -5   9   1        0.07        1.06      1.24 o 
  -4   9   1       92.16       88.24      3.21 o 
  -3   9   1     1098.93     1084.03     14.72 o 
  -2   9   1      375.44      384.73      5.61 o 
  -1   9   1       45.02       41.90      1.69 o 
   0   9   1       21.06       26.02      1.47 o 
   1   9   1      247.94      246.42      4.18 o 
   2   9   1       26.92       24.59      1.35 o 
   3   9   1       96.74       92.31      2.97 o 
   4   9   1      116.60      123.50      4.40 o 
   5   9   1      238.57      219.59      4.75 o 
   6   9   1        2.30        2.88      1.22 o 
   7   9   1        1.90        0.45      1.21 o 
   8   9   1        1.31        2.52      1.48 o 
   9   9   1        1.77        3.90      1.67 o 
  -9  10   1        3.20        5.32      2.76 o 
  -8  10   1        1.01        1.48      1.53 o 
  -7  10   1       28.43       40.33      3.09 o 
  -6  10   1        5.57        3.12      1.48 o 
  -5  10   1      104.20       97.27      6.77 o 
  -4  10   1       62.67       60.37      2.66 o 
  -3  10   1        2.84        1.51      1.09 o 
  -2  10   1       12.94       14.63      1.31 o 
  -1  10   1      442.53      464.96      6.66 o 
   0  10   1      518.14      534.63      7.38 o 
   1  10   1      523.55      518.32      7.21 o 
   2  10   1       67.62       75.86      2.73 o 
   3  10   1        1.65        3.50      2.44 o 
   4  10   1        4.86        2.84      1.81 o 
   5  10   1       16.06       12.75      2.00 o 
   6  10   1        2.77        4.94      1.66 o 
   7  10   1       37.86       35.20      5.97 o 
   8  10   1       98.37      115.17      6.97 o 
  -8  11   1        0.35       -1.03      2.88 o 
  -7  11   1        2.08        2.81      1.72 o 
  -6  11   1       50.66       45.63      3.28 o 
  -5  11   1        2.55        2.66      1.45 o 
  -4  11   1       26.37       28.02      2.03 o 
  -3  11   1        2.46        4.41      2.77 o 
  -2  11   1       42.19       39.45      2.29 o 
  -1  11   1      152.21      154.09      3.46 o 
   0  11   1      205.39      212.24      4.18 o 
   1  11   1      104.00       98.62      2.74 o 
   2  11   1       58.33       53.80      2.50 o 
   3  11   1        0.25        0.66      1.01 o 
   4  11   1       42.42       40.56      2.37 o 
   5  11   1        2.78        4.82      2.33 o 
   6  11   1      116.31      129.83      6.16 o 
   7  11   1        7.06        7.73      2.10 o 
  -7  12   1        0.38       -1.79      1.79 o 
  -6  12   1      174.52      196.46     11.44 o 
  -5  12   1        9.71        7.63      1.98 o 
  -4  12   1       20.10       22.22      2.74 o 
  -3  12   1       20.95       22.60      2.62 o 
  -2  12   1       67.48       70.14      3.12 o 
  -1  12   1        1.30        0.80      1.15 o 
   0  12   1      147.15      145.28      3.52 o 
   1  12   1       27.60       25.15      1.99 o 
   2  12   1       24.07       18.89      2.04 o 
   3  12   1        2.32        1.93      1.21 o 
   4  12   1       74.73       74.93      3.24 o 
   5  12   1      219.34      235.48     11.71 o 
   6  12   1      127.40      124.53      5.35 o 
  -5  13   1       44.92       49.59      6.80 o 
  -4  13   1        0.13        2.68      1.40 o 
  -3  13   1        0.13       -0.36      1.16 o 
  -2  13   1       22.16       21.19      1.98 o 
  -1  13   1        7.86        6.57      1.48 o 
   0  13   1        0.11        0.00      0.95 o 
   1  13   1       24.49       29.96      2.19 o 
   2  13   1       12.05       15.21      1.83 o 
   3  13   1       56.88       62.76      3.54 o 
   4  13   1        6.01        3.79      1.51 o 
   5  13   1        0.07        0.44      1.76 o 
  -3  14   1      118.47      140.12      4.58 o 
  -2  14   1        5.86        7.00      1.74 o 
  -1  14   1        1.09        0.94      1.29 o 
   0  14   1        8.36       14.81      4.28 o 
   1  14   1       10.18       14.24      1.91 o 
   2  14   1       11.34       10.69      1.84 o 
 -13   0   2        2.33        4.53      2.64 o 
 -12   0   2        0.21       -0.81      1.79 o 
 -11   0   2        1.41        3.89      2.03 o 
 -10   0   2        6.22        3.01      1.76 o 
  -9   0   2      411.22      392.58     11.30 o 
  -8   0   2     1229.76     1208.71     18.28 o 
  -7   0   2      856.26      887.31     13.64 o 
  -6   0   2      186.83      172.73      3.59 o 
  -5   0   2      357.60      371.91      8.46 o 
  -4   0   2      142.27      154.36      2.95 o 
  -3   0   2     4088.01     4242.28     58.05 o 
  -2   0   2     2827.21     2699.73     53.15 o 
  -1   0   2     1456.83     1392.46     27.88 o 
   1   0   2     1022.29     1096.85     22.16 o 
   2   0   2    15427.02    14414.15    372.16 o 
   3   0   2     1415.42     1307.28     18.77 o 
   4   0   2      593.89      475.26      7.86 o 
   5   0   2      150.69      137.78      5.18 o 
   6   0   2      640.22      627.71     12.42 o 
   7   0   2        3.98        4.82      1.12 o 
   8   0   2      151.55      146.50      4.92 o 
   9   0   2       38.26       45.44      3.99 o 
  10   0   2       16.24       15.90      2.74 o 
  11   0   2       31.62       33.83      3.89 o 
 -13   1   2       88.68       87.06      4.41 o 
 -12   1   2       22.85       23.90      2.45 o 
 -11   1   2       64.48       58.54      3.16 o 
 -10   1   2      278.41      279.45      7.63 o 
  -9   1   2      543.35      509.60      9.63 o 
  -8   1   2      120.70      102.44      3.54 o 
  -7   1   2      979.97      969.30     10.43 o 
  -6   1   2        6.82        9.47      0.59 o 
  -5   1   2      586.76      670.46      7.21 o 
  -4   1   2        4.02        5.36      0.46 o 
  -3   1   2    17206.04    16104.64    157.08 o 
  -2   1   2    18436.46    16517.97    188.99 o 
  -1   1   2     4694.16     4393.01     85.23 o 
   0   1   2    25004.35    18654.73    474.16 o 
   1   1   2       25.21       30.04      2.06 o 
   2   1   2       16.65       23.89      0.91 o 
   3   1   2     3851.42     3849.19     37.26 o 
   4   1   2      732.24      789.47      8.56 o 
   5   1   2        1.71        0.59      0.62 o 
   6   1   2      122.33      143.67      3.10 o 
   7   1   2       46.58       48.55      2.37 o 
   8   1   2        0.66       -1.15      0.77 o 
   9   1   2       28.36       29.73      2.29 o 
  10   1   2        0.41       -0.20      1.86 o 
  11   1   2       30.08       29.74      2.70 o 
 -13   2   2       33.07       31.98      2.98 o 
 -12   2   2        5.66        4.84      1.82 o 
 -11   2   2       58.27       48.74      3.06 o 
 -10   2   2       23.49       20.10      2.00 o 
  -9   2   2      233.32      222.30      4.40 o 
  -8   2   2     2105.45     2099.77     24.95 o 
  -7   2   2      488.87      481.23      6.94 o 
  -6   2   2       23.73       29.38      1.93 o 
  -5   2   2      116.39      124.64      1.86 o 
  -4   2   2      837.28      858.32     10.37 o 
  -3   2   2     1208.63     1188.69     17.37 o 
  -2   2   2        2.68        6.99      1.37 o 
  -1   2   2      141.50      142.21     10.42 o 
   0   2   2     1049.45     1038.30     12.18 o 
   1   2   2     4008.95     3920.31     76.40 o 
   2   2   2      204.64      203.17      2.62 o 
   3   2   2       34.92       38.69      1.25 o 
   4   2   2        2.57        6.10      0.58 o 
   5   2   2       25.77       28.25      1.72 o 
   6   2   2      434.16      412.93      5.34 o 
   7   2   2       77.63       71.68      2.29 o 
   8   2   2        3.05        3.03      1.01 o 
   9   2   2        2.05        1.90      1.08 o 
  10   2   2        6.33        4.44      1.57 o 
  11   2   2       28.23       23.43      2.55 o 
 -12   3   2        0.43       -0.38      1.37 o 
 -11   3   2        0.55       -0.88      1.25 o 
 -10   3   2       89.45       80.45      3.50 o 
  -9   3   2       57.12       54.74      2.47 o 
  -8   3   2      306.21      321.29      5.42 o 
  -7   3   2      430.64      448.60      7.66 o 
  -6   3   2      462.45      518.97      7.20 o 
  -5   3   2      362.80      389.85     10.07 o 
  -4   3   2     2106.06     2260.10     28.43 o 
  -3   3   2      258.33      231.62      2.92 o 
  -2   3   2      717.62      774.83      7.21 o 
  -1   3   2      461.24      439.94      5.73 o 
   0   3   2       40.01       29.79      0.95 o 
   1   3   2     1992.73     1924.96     27.30 o 
   2   3   2     6200.72     6150.15     52.94 o 
   3   3   2     2517.10     2530.25     24.89 o 
   4   3   2     3236.96     3174.43     60.51 o 
   5   3   2      381.10      374.73      5.60 o 
   6   3   2      116.97      117.44      2.35 o 
   7   3   2      241.01      236.34      4.50 o 
   8   3   2      323.93      335.77      7.76 o 
   9   3   2       57.78       55.47      2.39 o 
  10   3   2       13.77       14.18      2.81 o 
  11   3   2        0.02        0.49      1.54 o 
 -12   4   2       16.40       17.24      2.24 o 
 -11   4   2        8.37        8.86      1.84 o 
 -10   4   2        0.94        3.13      1.94 o 
  -9   4   2       26.62       23.82      1.55 o 
  -8   4   2       79.75       89.82      2.78 o 
  -7   4   2      117.59      121.79      3.59 o 
  -6   4   2       30.16       29.75      1.36 o 
  -5   4   2      704.31      751.27     12.04 o 
  -4   4   2        2.11        5.65      0.42 o 
  -3   4   2     1498.44     1494.53     12.31 o 
  -2   4   2      582.73      605.10      5.90 o 
  -1   4   2     3562.16     3626.18     41.13 o 
   0   4   2    11970.98    11466.12    234.00 o 
   1   4   2      143.18      151.22      3.41 o 
   2   4   2     1186.50     1274.63     11.64 o 
   3   4   2       99.88       86.14      1.64 o 
   4   4   2       20.75       27.24      1.02 o 
   5   4   2      660.62      659.82      7.61 o 
   6   4   2      418.23      394.25     13.29 o 
   7   4   2       15.75        9.86      2.15 o 
   8   4   2       40.08       40.44      2.00 o 
   9   4   2       28.63       29.97      1.89 o 
  10   4   2        9.54        8.75      1.83 o 
  11   4   2       33.07       34.95      4.26 o 
 -12   5   2        0.19        1.59      2.40 o 
 -11   5   2        0.58        0.41      1.86 o 
 -10   5   2        6.63        9.82      1.64 o 
  -9   5   2      118.98      118.55      4.07 o 
  -8   5   2       17.07       15.72      1.29 o 
  -7   5   2       31.66       25.86      2.50 o 
  -6   5   2       29.08       29.22      1.40 o 
  -5   5   2      126.70      129.43      2.65 o 
  -4   5   2      651.63      753.92      8.08 o 
  -3   5   2      457.02      462.78      4.38 o 
  -2   5   2      391.16      360.70      3.94 o 
  -1   5   2     1238.02     1359.70     16.43 o 
   0   5   2      550.00      575.81      6.67 o 
   1   5   2     4485.75     4663.19    148.96 o 
   2   5   2     1482.89     1605.02     16.47 o 
   3   5   2       12.65       10.03      0.61 o 
   4   5   2       56.77       57.41      1.66 o 
   5   5   2       14.56       16.45      1.11 o 
   6   5   2        4.02        3.48      0.86 o 
   7   5   2      265.86      279.47      6.52 o 
   8   5   2      253.32      252.77     10.47 o 
   9   5   2       30.11       26.32      2.37 o 
  10   5   2       66.59       73.05      4.53 o 
 -12   6   2       31.70       39.79      4.47 o 
 -11   6   2       15.13       15.80      2.10 o 
 -10   6   2       37.58       38.90      4.97 o 
  -9   6   2        6.50        7.21      1.53 o 
  -8   6   2       44.77       41.23      2.51 o 
  -7   6   2       24.07       26.08      1.91 o 
  -6   6   2     1088.22     1101.86     17.35 o 
  -5   6   2       56.02       61.70      2.44 o 
  -4   6   2       54.98       53.97      1.12 o 
  -3   6   2     1091.45     1133.62      9.73 o 
  -2   6   2        2.68        5.81      0.74 o 
  -1   6   2       95.06       91.76      2.10 o 
   0   6   2      458.95      463.59      5.79 o 
   1   6   2      124.56      144.80      2.20 o 
   2   6   2        2.09        1.97      0.49 o 
   3   6   2      491.76      505.32      7.09 o 
   4   6   2      235.84      215.14      3.90 o 
   5   6   2        0.02        0.37      1.47 o 
   6   6   2        0.06        1.37      2.32 o 
   7   6   2      116.56      108.73      3.94 o 
   8   6   2        4.48        7.16      1.61 o 
   9   6   2      120.34      119.90      4.53 o 
  10   6   2        2.46        5.89      1.77 o 
 -11   7   2       13.46       16.42      2.28 o 
 -10   7   2        1.82        1.36      1.36 o 
  -9   7   2       93.95       90.55      7.97 o 
  -8   7   2        0.24       -0.16      1.06 o 
  -7   7   2        6.08        1.51      1.07 o 
  -6   7   2      183.33      179.57      7.41 o 
  -5   7   2       51.47       50.57      2.92 o 
  -4   7   2       27.41       23.65      2.39 o 
  -3   7   2        2.68        3.15      0.51 o 
  -2   7   2       16.61       13.21      0.71 o 
  -1   7   2       59.05       60.26      1.65 o 
   0   7   2      185.69      194.66      2.71 o 
   1   7   2      224.73      225.55      3.35 o 
   2   7   2       20.08       18.69      1.05 o 
   3   7   2      301.51      299.13      4.48 o 
   4   7   2       75.07       77.43      2.87 o 
   5   7   2       18.10       14.39      1.84 o 
   6   7   2      106.32      120.67      4.00 o 
   7   7   2       31.55       40.50      2.57 o 
   8   7   2      272.03      273.43      6.99 o 
   9   7   2       15.13       16.80      2.16 o 
  10   7   2       89.74       91.90      7.49 o 
 -11   8   2       19.15       13.88      3.03 o 
 -10   8   2       73.47       62.89      4.26 o 
  -9   8   2       48.17       39.08      2.75 o 
  -8   8   2       16.34       12.75      1.71 o 
  -7   8   2        9.49       10.93      1.37 o 
  -6   8   2      361.08      352.64      6.33 o 
  -5   8   2      395.15      382.41      6.49 o 
  -4   8   2       91.36      100.70      2.36 o 
  -3   8   2      445.79      448.28      6.03 o 
  -2   8   2      328.21      321.46      4.72 o 
  -1   8   2      121.28      119.01      2.52 o 
   0   8   2       61.55       68.29      1.92 o 
   1   8   2        9.92       12.96      0.98 o 
   2   8   2        9.80        6.80      0.69 o 
   3   8   2        2.77        2.81      0.64 o 
   4   8   2       42.81       46.60      3.76 o 
   5   8   2       83.38       80.73      3.19 o 
   6   8   2        0.18        2.80      1.42 o 
   7   8   2      196.37      210.42      5.85 o 
   8   8   2      103.65       87.59      4.50 o 
   9   8   2        0.33        2.40      3.55 o 
 -10   9   2        8.27       10.02      1.97 o 
  -9   9   2        0.62        1.27      1.33 o 
  -8   9   2       38.78       41.05      2.30 o 
  -7   9   2       19.31       19.83      1.68 o 
  -6   9   2      436.51      417.70      9.40 o 
  -5   9   2      959.07      923.34     16.44 o 
  -4   9   2      448.72      448.47     10.49 o 
  -3   9   2     1102.89     1099.98     14.87 o 
  -2   9   2       83.43       78.42      2.37 o 
  -1   9   2      691.07      676.03      8.51 o 
   0   9   2      132.19      125.40      2.81 o 
   1   9   2        0.52        0.26      0.67 o 
   2   9   2      238.09      207.38      5.21 o 
   3   9   2       21.22       21.07      1.78 o 
   4   9   2       80.07       67.80      2.47 o 
   5   9   2        3.13        3.03      1.06 o 
   6   9   2       30.99       32.61      2.37 o 
   7   9   2      110.78      121.14      4.40 o 
   8   9   2      108.64      117.27      4.62 o 
   9   9   2       25.88       23.79      2.47 o 
  -9  10   2        1.83        1.03      1.57 o 
  -8  10   2       13.38       17.23      5.02 o 
  -7  10   2       17.26       17.14      2.26 o 
  -6  10   2        5.82        5.86      1.63 o 
  -5  10   2        9.34       11.13      2.72 o 
  -4  10   2      100.76       99.00      4.23 o 
  -3  10   2     1650.08     1587.05     25.46 o 
  -2  10   2     1090.94     1046.24     12.39 o 
  -1  10   2       16.27       12.52      1.27 o 
   0  10   2      364.12      367.02      6.41 o 
   1  10   2        3.81        1.89      0.85 o 
   2  10   2       83.56       80.23      4.04 o 
   3  10   2      129.58      110.61      3.43 o 
   4  10   2       11.82        9.23      1.72 o 
   5  10   2        8.65       11.12      1.91 o 
   6  10   2       56.88       61.04      3.59 o 
   7  10   2        0.28        0.41      1.45 o 
   8  10   2       43.03       45.36      3.17 o 
  -8  11   2        5.82        9.84      2.18 o 
  -7  11   2        0.04       -0.19      2.32 o 
  -6  11   2       28.62       23.91      2.59 o 
  -5  11   2       56.62       60.70      5.06 o 
  -4  11   2      263.74      247.51      5.59 o 
  -3  11   2      281.24      294.09      6.08 o 
  -2  11   2      198.91      207.35      4.91 o 
  -1  11   2        0.72        1.65      0.95 o 
   0  11   2      111.06      107.11      3.16 o 
   1  11   2       53.13       58.14      2.50 o 
   2  11   2       26.71       29.34      2.09 o 
   3  11   2       85.24       81.12      3.93 o 
   4  11   2       58.54       46.66      3.14 o 
   5  11   2      107.37      103.59      6.31 o 
   6  11   2       32.51       31.95      2.94 o 
   7  11   2        1.67        0.78      1.59 o 
  -7  12   2       38.04       40.26      3.33 o 
  -6  12   2        0.64       -0.37      1.48 o 
  -5  12   2        0.06        1.13      1.52 o 
  -4  12   2       38.08       31.01      2.22 o 
  -3  12   2       34.47       29.84      2.11 o 
  -2  12   2      132.02      122.66      3.84 o 
  -1  12   2        1.51        1.64      0.98 o 
   0  12   2        0.52       -0.61      0.93 o 
   1  12   2       16.83       23.07      1.94 o 
   2  12   2        8.18        5.82      1.64 o 
   3  12   2        2.28        3.37      1.29 o 
   4  12   2      118.34      117.08      4.94 o 
   5  12   2       52.81       69.38      4.10 o 
   6  12   2       47.47       45.31      3.54 o 
  -6  13   2       51.86       63.74      4.08 o 
  -5  13   2        0.20       -0.24      1.60 o 
  -4  13   2       41.78       41.67      3.31 o 
  -3  13   2        1.11       -0.35      1.14 o 
  -2  13   2       10.11       10.22      1.66 o 
  -1  13   2        0.89        0.53      1.14 o 
   0  13   2        2.93        1.61      1.05 o 
   1  13   2        0.04        2.02      1.22 o 
   2  13   2        1.75       -1.44      1.29 o 
   3  13   2        1.75        4.84      1.52 o 
   4  13   2        1.88       -1.45      2.81 o 
  -3  14   2        3.34        2.85      1.95 o 
  -2  14   2       37.86       41.36      6.33 o 
  -1  14   2       14.94       17.34      2.31 o 
   0  14   2        0.15        0.61      1.55 o 
   1  14   2        3.12        3.99      1.60 o 
   2  14   2       15.03       21.30      2.20 o 
 -13   1   3       53.78       52.80      3.49 o 
 -12   1   3        0.02       -0.26      1.35 o 
 -11   1   3        0.93        1.18      1.25 o 
 -10   1   3       34.32       33.10      2.36 o 
  -9   1   3       89.79       83.33      3.25 o 
  -8   1   3       15.96       14.12      1.33 o 
  -7   1   3      237.05      234.31      3.28 o 
  -6   1   3      120.68       99.56      1.73 o 
  -5   1   3      845.95      863.71      9.04 o 
  -4   1   3    11470.68    11105.92    107.50 o 
  -3   1   3    13568.23    13127.01    146.77 o 
  -2   1   3     4148.10     3929.92     37.94 o 
  -1   1   3        6.68        2.34      0.32 o 
   0   1   3      187.67      199.11      3.60 o 
   1   1   3     3151.62     3212.08     44.54 o 
   2   1   3     7902.50     7761.73    106.08 o 
   3   1   3        0.01        1.21      0.55 o 
   4   1   3     4767.76     4915.62     47.68 o 
   5   1   3      244.18      220.88      3.40 o 
   6   1   3      281.12      285.95      4.23 o 
   7   1   3      121.01      113.84      2.54 o 
   8   1   3       46.63       42.59      2.48 o 
   9   1   3        7.86        6.74      1.66 o 
  10   1   3        0.32        1.34      1.39 o 
  11   1   3        2.16        1.13      1.56 o 
 -13   2   3      145.16      142.02      5.36 o 
 -12   2   3       45.36       36.68      2.84 o 
 -11   2   3        4.56        4.79      1.56 o 
 -10   2   3       25.63       23.25      2.00 o 
  -9   2   3      267.97      272.24      5.09 o 
  -8   2   3        0.00       -0.39      0.66 o 
  -7   2   3       92.49       79.63      2.14 o 
  -6   2   3      687.20      739.48      8.01 o 
  -5   2   3     3930.60     3960.88     44.35 o 
  -4   2   3     1600.35     1573.76     18.19 o 
  -3   2   3       58.68       63.58      1.12 o 
  -2   2   3      418.14      405.96      4.47 o 
  -1   2   3      474.68      523.57      5.63 o 
   0   2   3     2111.47     2134.11     24.41 o 
   1   2   3      460.37      481.25      7.73 o 
   2   2   3     1655.27     1619.09     23.31 o 
   3   2   3     2901.85     2858.19     28.10 o 
   4   2   3      233.64      264.38      3.67 o 
   5   2   3        3.17        6.06      0.72 o 
   6   2   3        7.47       13.93      1.18 o 
   7   2   3       36.20       36.73      1.83 o 
   8   2   3       53.93       56.53      2.34 o 
   9   2   3       16.96       15.99      1.59 o 
  10   2   3        0.94        2.11      2.79 o 
  11   2   3        5.03        4.67      1.86 o 
 -13   3   3        3.49        4.11      1.73 o 
 -12   3   3       10.32       12.65      2.06 o 
 -11   3   3      215.39      202.41      5.79 o 
 -10   3   3      398.58      393.58      6.70 o 
  -9   3   3       29.41       25.04      1.53 o 
  -8   3   3      326.34      334.38      5.54 o 
  -7   3   3        3.86        6.29      0.84 o 
  -6   3   3     1691.80     1803.51     29.03 o 
  -5   3   3      885.64      895.68     13.70 o 
  -4   3   3       21.83       12.31      0.96 o 
  -3   3   3      278.77      298.26      3.19 o 
  -2   3   3      518.77      524.51      5.10 o 
  -1   3   3     5372.80     5243.88     58.92 o 
   0   3   3     2991.19     3028.13     34.44 o 
   1   3   3      485.24      477.91      6.41 o 
   2   3   3      221.75      249.13      3.73 o 
   3   3   3      478.59      517.06      5.98 o 
   4   3   3      181.51      181.35      3.37 o 
   5   3   3       79.95       78.50      1.88 o 
   6   3   3     1258.43     1261.62     13.66 o 
   7   3   3      143.68      161.71      4.43 o 
   8   3   3      711.18      699.46     10.24 o 
   9   3   3      162.78      168.26      4.17 o 
  10   3   3       14.01       10.02      1.88 o 
  11   3   3       11.88       12.03      2.25 o 
 -13   4   3        2.23        2.71      2.61 o 
 -12   4   3        0.39        2.32      1.46 o 
 -11   4   3        8.53        8.83      1.72 o 
 -10   4   3       18.56       19.24      1.53 o 
  -9   4   3      142.89      144.34      3.79 o 
  -8   4   3      499.83      538.12      7.92 o 
  -7   4   3        2.69        1.96      0.79 o 
  -6   4   3     1643.55     1640.36     72.16 o 
  -5   4   3      418.44      409.12      5.84 o 
  -4   4   3     1083.27     1107.24     11.39 o 
  -3   4   3       28.23       25.97      0.66 o 
  -2   4   3      157.44      184.20      2.05 o 
  -1   4   3       68.63       82.55      2.34 o 
   0   4   3     3475.76     3544.65     40.32 o 
   1   4   3     5013.12     5267.40     60.31 o 
   2   4   3      505.78      526.28      8.29 o 
   3   4   3       72.38       73.62      1.57 o 
   4   4   3      279.22      279.45      3.86 o 
   5   4   3     1260.83     1284.42     13.69 o 
   6   4   3        1.44        0.47      0.77 o 
   7   4   3       53.54       55.30      3.68 o 
   8   4   3       60.83       66.31      3.87 o 
   9   4   3      138.30      134.88      4.69 o 
  10   4   3       40.26       40.94      5.73 o 
 -12   5   3       84.10       94.91      6.19 o 
 -11   5   3       58.30       63.19      3.30 o 
 -10   5   3        7.01        5.77      1.15 o 
  -9   5   3      202.78      195.08      5.22 o 
  -8   5   3      233.40      216.68      4.28 o 
  -7   5   3        0.40        0.22      0.64 o 
  -6   5   3       57.09       61.97      1.91 o 
  -5   5   3        4.92        3.93      0.65 o 
  -4   5   3      208.65      207.26      2.64 o 
  -3   5   3        6.42        6.91      0.43 o 
  -2   5   3      120.50      129.11      1.86 o 
  -1   5   3      376.62      391.08      4.86 o 
   0   5   3     1261.87     1278.79     13.49 o 
   1   5   3      372.28      445.83      6.41 o 
   2   5   3      359.49      385.19      4.69 o 
   3   5   3       28.53       27.69      1.02 o 
   4   5   3      724.18      710.65      8.10 o 
   5   5   3      135.01      131.91      2.97 o 
   6   5   3       32.66       39.51      2.36 o 
   7   5   3        8.20        6.93      1.48 o 
   8   5   3       91.38       96.64      6.70 o 
   9   5   3       61.86       66.92      4.79 o 
  10   5   3        0.67        1.17      1.81 o 
 -12   6   3        5.20        1.52      2.47 o 
 -11   6   3       15.83       18.49      2.20 o 
 -10   6   3        0.63       -0.95      1.16 o 
  -9   6   3        6.46        5.74      1.38 o 
  -8   6   3        9.61        6.22      1.79 o 
  -7   6   3       56.64       59.21      2.65 o 
  -6   6   3      233.54      236.33      5.36 o 
  -5   6   3        1.02        1.87      1.10 o 
  -4   6   3        8.52       10.61      0.56 o 
  -3   6   3       40.86       36.74      0.90 o 
  -2   6   3      477.22      425.94      4.69 o 
  -1   6   3      220.06      202.88      3.15 o 
   0   6   3     3411.55     3907.58     38.79 o 
   1   6   3       17.71       21.16      1.03 o 
   2   6   3      537.61      555.95      7.77 o 
   3   6   3       84.63       77.42      2.15 o 
   4   6   3       15.49       11.87      1.06 o 
   5   6   3       71.67       77.92      3.08 o 
   6   6   3        8.45        7.06      1.37 o 
   7   6   3      175.88      163.64      4.99 o 
   8   6   3       11.46       11.15      1.84 o 
   9   6   3        0.83        1.29      1.53 o 
  10   6   3       26.19       24.44      2.66 o 
 -11   7   3       48.95       43.48      2.98 o 
 -10   7   3       42.64       47.51      3.43 o 
  -9   7   3      204.30      193.51      6.85 o 
  -8   7   3       61.98       64.26      3.01 o 
  -7   7   3      670.81      685.41     29.93 o 
  -6   7   3       63.42       60.78      2.32 o 
  -5   7   3      367.84      372.83      6.15 o 
  -4   7   3      830.06      833.30      9.60 o 
  -3   7   3     1027.61     1063.48     10.36 o 
  -2   7   3       32.06       38.24      1.45 o 
  -1   7   3       82.76       78.38      1.92 o 
   0   7   3        0.48       -0.14      0.47 o 
   1   7   3       19.61       20.20      0.98 o 
   2   7   3       45.74       34.76      1.96 o 
   3   7   3        0.72       -0.03      0.59 o 
   4   7   3       50.70       45.51      2.32 o 
   5   7   3        0.75        2.46      1.13 o 
   6   7   3       88.04       98.05      3.68 o 
   7   7   3      408.54      390.35      8.60 o 
   8   7   3       76.66       82.40      6.11 o 
   9   7   3       52.55       48.09      3.23 o 
 -11   8   3        0.03        0.21      1.48 o 
 -10   8   3        5.54        4.75      1.68 o 
  -9   8   3       21.46       21.86      2.11 o 
  -8   8   3      123.26      133.99      3.79 o 
  -7   8   3        0.93        0.77      1.05 o 
  -6   8   3      532.68      519.20     10.98 o 
  -5   8   3       59.17       60.02      4.58 o 
  -4   8   3        4.39        2.71      0.88 o 
  -3   8   3       41.77       40.95      1.53 o 
  -2   8   3       26.54       29.45      1.34 o 
  -1   8   3       23.98       31.73      1.37 o 
   0   8   3        7.71        8.90      0.88 o 
   1   8   3        7.91       12.36      0.86 o 
   2   8   3        0.16        0.51      0.48 o 
   3   8   3      115.78      120.39      2.41 o 
   4   8   3       21.16       22.04      1.83 o 
   5   8   3       33.23       31.02      2.50 o 
   6   8   3        0.30       -1.43      1.12 o 
   7   8   3       11.39       13.81      1.96 o 
   8   8   3       82.19       78.91      3.80 o 
   9   8   3        0.71        0.97      1.46 o 
 -10   9   3       18.38       19.75      2.30 o 
  -9   9   3       29.68       32.12      2.19 o 
  -8   9   3        6.06        5.96      1.24 o 
  -7   9   3       20.74       18.39      2.20 o 
  -6   9   3       67.92       67.19      6.99 o 
  -5   9   3      406.32      422.86      9.40 o 
  -4   9   3        0.45        1.69      1.03 o 
  -3   9   3      723.46      736.13     10.74 o 
  -2   9   3        8.21        8.57      0.98 o 
  -1   9   3      509.83      504.61      6.81 o 
   0   9   3       93.80       84.18      2.32 o 
   1   9   3      368.70      370.12      5.55 o 
   2   9   3       23.98       27.34      1.76 o 
   3   9   3      169.55      152.17      3.95 o 
   4   9   3       17.89       12.93      1.67 o 
   5   9   3       48.52       35.70      2.98 o 
   6   9   3       18.92       16.47      2.74 o 
   7   9   3        2.47        4.83      1.54 o 
   8   9   3       47.13       56.80      3.38 o 
  -9  10   3        7.42        8.22      2.06 o 
  -8  10   3       17.81       18.99      2.39 o 
  -7  10   3        5.08        6.61      1.78 o 
  -6  10   3        0.55        1.40      2.37 o 
  -5  10   3        0.86        0.44      1.02 o 
  -4  10   3       21.82       19.62      2.08 o 
  -3  10   3     1594.04     1589.54     20.63 o 
  -2  10   3        5.64        6.82      1.07 o 
  -1  10   3      359.37      360.92      5.61 o 
   0  10   3        1.84        0.62      0.92 o 
   1  10   3        0.87       -0.08      0.76 o 
   2  10   3      336.39      323.41      6.65 o 
   3  10   3       28.05       24.55      1.84 o 
   4  10   3       12.08       14.72      2.04 o 
   5  10   3        1.02        1.53      1.40 o 
   6  10   3        2.32        0.22      2.94 o 
   7  10   3        1.62        4.09      1.64 o 
  -9  11   3        0.08       -0.90      1.30 o 
  -8  11   3       41.36       49.25      3.61 o 
  -7  11   3        7.80        7.52      1.89 o 
  -6  11   3        2.10        1.78      1.47 o 
  -5  11   3       25.19       23.12      3.27 o 
  -4  11   3       95.78       97.95      3.40 o 
  -3  11   3      202.25      215.95      5.03 o 
  -2  11   3       71.61       73.82      2.99 o 
  -1  11   3      129.97      137.92      3.30 o 
   0  11   3      501.46      519.61      7.47 o 
   1  11   3      205.70      217.29      4.25 o 
   2  11   3        7.29        9.02      1.45 o 
   3  11   3       35.98       40.28      2.96 o 
   4  11   3       40.90       33.55      2.78 o 
   5  11   3        3.95        4.74      1.72 o 
   6  11   3       12.35       17.98      5.38 o 
  -7  12   3       10.83       11.39      2.32 o 
  -6  12   3        3.18       -1.14      1.51 o 
  -5  12   3        0.89        0.83      1.53 o 
  -4  12   3       70.51       64.19      3.77 o 
  -3  12   3       13.65       15.26      3.20 o 
  -2  12   3       24.85       31.46      2.16 o 
  -1  12   3      327.52      333.09      5.71 o 
   0  12   3      112.82      116.30      3.17 o 
   1  12   3        7.18        8.08      1.45 o 
   2  12   3        5.15        3.63      1.28 o 
   3  12   3        1.48        0.61      1.18 o 
   4  12   3       31.03       26.43      6.14 o 
   5  12   3        8.35        6.68      2.74 o 
  -6  13   3       16.76       20.95      8.02 o 
  -5  13   3        2.03        1.65      1.76 o 
  -4  13   3        4.80        5.88      1.95 o 
  -3  13   3        0.56        0.70      1.59 o 
  -2  13   3       64.18       72.03      3.89 o 
  -1  13   3        7.23        5.42      1.62 o 
   0  13   3       35.52       38.22      2.08 o 
   1  13   3        0.02       -1.21      1.55 o 
   2  13   3       38.36       43.73      3.05 o 
   3  13   3      109.75      124.76      4.21 o 
   4  13   3       71.09       68.85      4.14 o 
  -3  14   3        9.83        9.12      2.39 o 
  -2  14   3       77.81       87.57      4.62 o 
  -1  14   3        2.13        0.90      2.03 o 
   0  14   3        4.73        7.88      3.11 o 
   1  14   3       28.17       33.70      3.08 o 
 -13   0   4        0.18       -0.37      2.10 o 
 -12   0   4        9.44       11.03      2.74 o 
 -11   0   4        1.95        4.67      2.00 o 
 -10   0   4       38.28       39.65      3.45 o 
  -9   0   4      285.35      243.51      8.22 o 
  -8   0   4      853.31      816.57     12.85 o 
  -7   0   4       71.49       66.85      2.10 o 
  -6   0   4      752.46      861.48     12.99 o 
  -5   0   4     2298.20     2467.63     34.30 o 
  -4   0   4     3891.00     3933.50     65.54 o 
  -3   0   4    37438.77    33316.47    534.92 o 
  -2   0   4    13367.35    12283.71    167.00 o 
  -1   0   4     6918.97     6775.70    201.86 o 
   0   0   4     1769.77     1631.03     32.89 o 
   1   0   4     8596.57     8058.61    155.77 o 
   2   0   4      372.07      344.60      8.70 o 
   3   0   4      995.72     1035.71     22.36 o 
   4   0   4      232.13      198.31      4.41 o 
   5   0   4     1154.30     1051.63     16.38 o 
   6   0   4      899.58      905.99     14.71 o 
   7   0   4        1.25        4.01      4.30 o 
   8   0   4      252.22      269.22      9.34 o 
   9   0   4        0.02        3.55      2.06 o 
  10   0   4        0.22        0.17      1.93 o 
 -13   1   4        0.11       -0.61      1.56 o 
 -12   1   4        6.13        6.22      1.67 o 
 -11   1   4        0.74       -0.54      1.10 o 
 -10   1   4      142.88      141.72      8.02 o 
  -9   1   4      581.36      575.94     10.53 o 
  -8   1   4      242.07      251.37      5.43 o 
  -7   1   4       45.53       48.35      1.25 o 
  -6   1   4      928.41      976.61     10.28 o 
  -5   1   4      203.46      212.70      3.25 o 
  -4   1   4     4641.80     4537.94     43.77 o 
  -3   1   4     4277.49     4128.19     70.29 o 
  -2   1   4     2422.93     2436.26     27.40 o 
  -1   1   4     2731.03     2557.76     24.94 o 
   0   1   4        0.02        1.37      0.49 o 
   1   1   4        2.39        2.74      0.64 o 
   2   1   4      505.65      447.19      7.61 o 
   3   1   4     2918.45     2855.80     32.69 o 
   4   1   4      333.35      362.57      4.76 o 
   5   1   4      195.68      179.96      3.10 o 
   6   1   4       81.75       85.03      2.19 o 
   7   1   4        1.28       -0.01      1.43 o 
   8   1   4       62.39       62.38      2.53 o 
   9   1   4       44.57       40.82      5.41 o 
  10   1   4       29.44       32.91      2.81 o 
 -13   2   4       72.42       73.61      3.88 o 
 -12   2   4        5.26        6.10      1.72 o 
 -11   2   4       28.92       22.26      2.15 o 
 -10   2   4      327.82      317.74      7.33 o 
  -9   2   4      476.55      468.08     10.72 o 
  -8   2   4       12.83       14.81      1.20 o 
  -7   2   4      176.46      184.11      3.48 o 
  -6   2   4      277.26      320.08      4.91 o 
  -5   2   4     3861.70     4062.06     45.49 o 
  -4   2   4      416.60      416.08      4.71 o 
  -3   2   4      524.11      560.02      5.82 o 
  -2   2   4     1850.12     1740.06     16.15 o 
  -1   2   4      430.89      476.49      5.29 o 
   0   2   4       60.20       44.52      1.26 o 
   1   2   4        2.57        3.11      0.90 o 
   2   2   4      125.08      147.57      3.44 o 
   3   2   4      949.85      937.13     10.11 o 
   4   2   4     1583.74     1729.53     17.82 o 
   5   2   4        0.38        1.33      0.66 o 
   6   2   4       66.90       62.77      2.97 o 
   7   2   4      541.76      540.85      8.29 o 
   8   2   4       14.90       10.57      1.39 o 
   9   2   4      113.10      109.13      4.24 o 
  10   2   4        0.31       -0.55      1.54 o 
 -13   3   4       24.74       22.44      4.09 o 
 -12   3   4        8.25        4.59      1.63 o 
 -11   3   4       13.78       18.54      2.03 o 
 -10   3   4      252.39      251.27      4.97 o 
  -9   3   4      228.76      231.18      4.52 o 
  -8   3   4     1024.88      980.47     13.84 o 
  -7   3   4        1.84        0.88      0.66 o 
  -6   3   4      134.05      119.68      2.62 o 
  -5   3   4      136.92      127.62      2.56 o 
  -4   3   4        1.95        1.64      0.28 o 
  -3   3   4     1426.89     1429.54     14.47 o 
  -2   3   4      415.08      412.98      4.75 o 
  -1   3   4      424.13      415.94      4.79 o 
   0   3   4      739.65      797.46     10.01 o 
   1   3   4      178.09      166.51      3.00 o 
   2   3   4       55.04       49.19      3.72 o 
   3   3   4       14.32       15.52      2.13 o 
   4   3   4       33.25       36.76      1.89 o 
   5   3   4       35.45       28.44      1.57 o 
   6   3   4      368.73      387.19      5.41 o 
   7   3   4      249.33      252.28      4.99 o 
   8   3   4      306.80      288.44      5.61 o 
   9   3   4       18.88       18.85      1.77 o 
  10   3   4        4.07        3.44      1.68 o 
 -13   4   4        2.71        0.32      1.61 o 
 -12   4   4        1.20        0.66      1.41 o 
 -11   4   4       41.63       42.27      2.94 o 
 -10   4   4        5.23        4.11      1.08 o 
  -9   4   4        0.74        0.34      0.82 o 
  -8   4   4      145.64      145.34      3.33 o 
  -7   4   4       14.95       19.62      1.20 o 
  -6   4   4     1139.50     1186.45     18.06 o 
  -5   4   4     1964.21     2083.32     24.20 o 
  -4   4   4      879.01      965.36      9.18 o 
  -3   4   4      130.54      147.23      1.78 o 
  -2   4   4      230.89      265.64      2.74 o 
  -1   4   4      142.92      177.16      2.25 o 
   0   4   4        0.00        0.69      0.46 o 
   1   4   4      816.83      875.34     11.15 o 
   2   4   4     1271.24     1367.01     25.55 o 
   3   4   4       76.61       60.57      1.50 o 
   4   4   4       15.74       14.46      0.93 o 
   5   4   4      462.04      460.52      5.97 o 
   6   4   4        0.85       -0.48      0.57 o 
   7   4   4        3.08        4.30      1.05 o 
   8   4   4        1.32        1.30      1.04 o 
   9   4   4        2.65        4.62      1.79 o 
  10   4   4        0.17        3.38      2.44 o 
 -13   5   4       13.11       17.63      3.48 o 
 -12   5   4       28.96       28.15      3.62 o 
 -11   5   4        6.93        9.07      1.68 o 
 -10   5   4        1.27        0.45      1.10 o 
  -9   5   4       26.16       23.79      2.55 o 
  -8   5   4       44.01       33.37      2.97 o 
  -7   5   4       79.85       77.35      2.30 o 
  -6   5   4      245.75      252.75      4.34 o 
  -5   5   4      537.65      535.62      6.52 o 
  -4   5   4       33.69       33.42      0.92 o 
  -3   5   4      131.03      155.00      1.99 o 
  -2   5   4      457.59      447.08      4.73 o 
  -1   5   4      155.71      143.99      2.43 o 
   0   5   4     4495.42     4633.99     45.57 o 
   1   5   4       11.51       14.39      2.24 o 
   2   5   4      865.63      926.55     13.87 o 
   3   5   4      474.63      471.49      5.77 o 
   4   5   4      202.99      209.25      3.32 o 
   5   5   4       43.30       40.86      2.38 o 
   6   5   4        0.36        0.44      1.08 o 
   7   5   4        1.44        2.17      1.42 o 
   8   5   4       25.13       22.50      2.23 o 
   9   5   4        0.31        1.79      1.52 o 
  10   5   4       10.47        8.77      3.76 o 
 -12   6   4       45.47       45.95      4.47 o 
 -11   6   4        0.88       -0.99      1.15 o 
 -10   6   4        9.70        8.91      1.64 o 
  -9   6   4       61.94       58.46      2.92 o 
  -8   6   4      572.78      553.64     10.38 o 
  -7   6   4      152.00      166.78      5.57 o 
  -6   6   4       60.95       61.30      1.76 o 
  -5   6   4       38.57       41.07      1.37 o 
  -4   6   4       19.24       16.40      0.67 o 
  -3   6   4      473.98      511.77      6.12 o 
  -2   6   4      855.86      835.18      8.22 o 
  -1   6   4     1355.21     1502.74     15.84 o 
   0   6   4       12.90        9.11      0.77 o 
   1   6   4       74.48      101.84      3.51 o 
   2   6   4      139.92      139.61      3.04 o 
   3   6   4       29.28       33.70      2.74 o 
   4   6   4      412.11      397.45      6.33 o 
   5   6   4      686.45      671.23     11.99 o 
   6   6   4      272.01      275.06      6.67 o 
   7   6   4        5.67        7.14      1.65 o 
   8   6   4      120.41      125.56      4.60 o 
   9   6   4       22.17       24.33      2.52 o 
 -12   7   4       26.28       29.47      3.89 o 
 -11   7   4        7.97        6.49      1.76 o 
 -10   7   4        0.59        0.39      1.30 o 
  -9   7   4       48.60       48.60      2.80 o 
  -8   7   4       58.78       55.36      2.76 o 
  -7   7   4      118.12      112.40      3.20 o 
  -6   7   4      485.32      477.52      8.84 o 
  -5   7   4        0.04       -1.24      0.83 o 
  -4   7   4        2.43        3.79      0.67 o 
  -3   7   4      433.73      421.73      4.81 o 
  -2   7   4      270.40      257.78      3.90 o 
  -1   7   4      303.47      299.54      4.37 o 
   0   7   4       92.09      110.72      2.53 o 
   1   7   4        0.98        0.45      0.55 o 
   2   7   4       11.04       13.76      1.24 o 
   3   7   4       21.73       26.13      1.45 o 
   4   7   4       12.61       11.25      1.44 o 
   5   7   4       22.66       21.56      3.55 o 
   6   7   4       20.40       17.46      2.10 o 
   7   7   4      100.66       93.49      3.89 o 
   8   7   4        0.81        0.10      1.31 o 
   9   7   4        0.03        4.38      1.72 o 
 -11   8   4      109.80      119.77      4.80 o 
 -10   8   4        4.24        4.22      1.91 o 
  -9   8   4       17.50       15.66      1.68 o 
  -8   8   4        0.85       -1.36      0.91 o 
  -7   8   4      237.75      227.06      4.92 o 
  -6   8   4      727.25      705.13     10.39 o 
  -5   8   4      219.55      237.45      6.20 o 
  -4   8   4        9.52       11.36      1.17 o 
  -3   8   4      215.75      212.16      3.57 o 
  -2   8   4      289.98      282.28      5.15 o 
  -1   8   4       29.90       26.19      2.06 o 
   0   8   4      377.86      391.67      5.56 o 
   1   8   4      166.58      188.65      2.97 o 
   2   8   4        0.60        0.90      0.52 o 
   3   8   4      197.53      198.75      4.05 o 
   4   8   4       16.10       12.72      1.55 o 
   5   8   4        0.99        0.13      1.13 o 
   6   8   4        0.07       -0.18      1.39 o 
   7   8   4       24.79       27.62      2.47 o 
   8   8   4       29.26       30.81      2.67 o 
 -10   9   4        0.89        0.85      1.45 o 
  -9   9   4        0.68        0.20      1.02 o 
  -8   9   4        0.90        0.04      1.47 o 
  -7   9   4        0.17        0.69      1.79 o 
  -6   9   4       65.63       58.89      3.39 o 
  -5   9   4       16.49       17.35      1.71 o 
  -4   9   4      221.11      215.39      4.64 o 
  -3   9   4      211.87      202.78      4.42 o 
  -2   9   4       17.12       19.86      1.50 o 
  -1   9   4       94.15      102.52      2.55 o 
   0   9   4       29.36       26.64      1.45 o 
   1   9   4       12.91        7.92      1.00 o 
   2   9   4       14.68       11.98      1.36 o 
   3   9   4      186.04      156.82      3.79 o 
   4   9   4       41.74       27.93      2.14 o 
   5   9   4       84.21       74.39      3.77 o 
   6   9   4        7.44        9.40      1.70 o 
   7   9   4       45.28       47.65      3.18 o 
   8   9   4        4.84        4.96      1.77 o 
 -10  10   4       70.76       85.18      4.50 o 
  -9  10   4        9.50       11.82      2.24 o 
  -8  10   4        3.08        4.64      1.71 o 
  -7  10   4        1.87        1.39      1.46 o 
  -6  10   4        0.46       -1.75      1.91 o 
  -5  10   4       68.49       60.51      3.40 o 
  -4  10   4      800.10      812.17     15.12 o 
  -3  10   4      320.11      321.26      6.17 o 
  -2  10   4      427.53      416.96      7.29 o 
  -1  10   4       25.54       19.06      1.38 o 
   0  10   4       14.94       17.35      1.33 o 
   1  10   4       89.05       70.92      2.32 o 
   2  10   4       74.16       72.81      2.84 o 
   3  10   4        3.30        1.62      1.18 o 
   4  10   4        1.48        0.15      1.32 o 
   5  10   4       17.45       16.12      2.24 o 
   6  10   4       27.50       28.32      3.76 o 
   7  10   4       18.60       21.13      2.41 o 
  -9  11   4        1.49        0.28      1.44 o 
  -8  11   4        1.97        0.49      1.53 o 
  -7  11   4        0.54       -0.52      1.40 o 
  -6  11   4        4.98        4.00      2.57 o 
  -5  11   4       49.47       58.16      4.60 o 
  -4  11   4     1146.22     1177.46     20.62 o 
  -3  11   4        4.99       10.52      2.52 o 
  -2  11   4      502.40      471.88      8.17 o 
  -1  11   4       34.88       27.35      1.65 o 
   0  11   4       86.10       75.62      2.50 o 
   1  11   4       73.44       74.94      2.52 o 
   2  11   4       43.43       35.41      2.29 o 
   3  11   4        0.48       -1.35      1.06 o 
   4  11   4       10.93       12.00      2.09 o 
   5  11   4        8.68        9.97      2.10 o 
   6  11   4        1.88        3.27      1.85 o 
  -8  12   4       17.97       24.88      6.34 o 
  -7  12   4       65.17       68.17      4.16 o 
  -6  12   4        8.23        6.91      1.98 o 
  -5  12   4       21.82       28.56      3.01 o 
  -4  12   4       42.97       45.61      4.18 o 
  -3  12   4       22.61       20.80      2.49 o 
  -2  12   4        8.79        9.41      1.99 o 
  -1  12   4       69.88       69.32      2.51 o 
   0  12   4       36.29       34.28      1.88 o 
   1  12   4       16.21       11.93      1.62 o 
   2  12   4        7.95       11.58      1.65 o 
   3  12   4       14.42       14.85      1.86 o 
   4  12   4        6.50        7.05      1.85 o 
   5  12   4       81.18       73.82      4.15 o 
  -6  13   4        1.92        1.17      1.59 o 
  -5  13   4        0.33        0.61      1.96 o 
  -4  13   4        1.94       -0.18      1.64 o 
  -3  13   4        7.41        7.48      3.48 o 
  -2  13   4       21.65       29.20      2.74 o 
  -1  13   4        7.37        8.26      2.84 o 
   0  13   4        3.67        3.87      1.38 o 
   1  13   4       13.72       14.46      2.18 o 
   2  13   4       79.63       95.78      3.62 o 
   3  13   4        4.29        7.39      1.68 o 
  -3  14   4       54.55       74.01      4.43 o 
  -2  14   4       19.09       26.59      2.89 o 
  -1  14   4        2.65        7.06      2.14 o 
   0  14   4       14.45       19.86      3.79 o 
 -14   1   5       18.16       21.18      2.61 o 
 -13   1   5        4.31        2.74      1.58 o 
 -12   1   5        4.55        6.12      1.68 o 
 -11   1   5        1.05        1.88      1.32 o 
 -10   1   5       19.04       16.93      1.77 o 
  -9   1   5        0.92       -0.53      0.86 o 
  -8   1   5      230.67      208.18      3.85 o 
  -7   1   5      168.72      151.52      2.41 o 
  -6   1   5      135.08      153.16      2.35 o 
  -5   1   5      136.35      130.09      2.05 o 
  -4   1   5       67.01       85.25      1.53 o 
  -3   1   5       14.37        9.36      0.48 o 
  -2   1   5     2169.95     2219.18     19.55 o 
  -1   1   5      689.04      728.40      9.03 o 
   0   1   5      641.01      666.36     10.49 o 
   1   1   5        2.65        2.18      1.27 o 
   2   1   5       60.67       54.63      2.11 o 
   3   1   5        6.19        5.44      1.04 o 
   4   1   5       21.84       18.07      1.04 o 
   5   1   5      217.27      208.54      3.55 o 
   6   1   5      184.52      182.69      3.41 o 
   7   1   5        0.12        0.67      0.88 o 
   8   1   5       72.86       75.91      2.86 o 
   9   1   5        0.96        0.18      1.47 o 
  10   1   5        0.32       -2.05      1.37 o 
 -13   2   5       34.57       29.54      2.67 o 
 -12   2   5        2.79        0.35      1.30 o 
 -11   2   5       47.60       41.99      2.75 o 
 -10   2   5       73.58       69.16      3.23 o 
  -9   2   5       86.93       92.44      2.67 o 
  -8   2   5       28.74       25.90      1.38 o 
  -7   2   5     1228.14     1249.21     18.47 o 
  -6   2   5     2876.06     3074.33     30.26 o 
  -5   2   5       89.72       96.71      1.66 o 
  -4   2   5      145.40      141.84      1.92 o 
  -3   2   5        7.48        7.95      0.46 o 
  -2   2   5      324.58      333.67      3.60 o 
  -1   2   5      883.18      889.37      9.38 o 
   0   2   5      630.11      605.89     11.64 o 
   1   2   5       39.07       24.89      1.42 o 
   2   2   5       14.26       12.17      1.57 o 
   3   2   5       51.90       35.72      1.98 o 
   4   2   5      866.38      890.99     10.04 o 
   5   2   5      255.73      251.43      3.99 o 
   6   2   5      419.28      397.70      7.44 o 
   7   2   5        1.50        2.83      1.06 o 
   8   2   5      730.63      730.86     10.90 o 
   9   2   5       21.94       21.70      2.49 o 
  10   2   5        0.99       -2.14      1.43 o 
 -13   3   5       46.71       46.03      3.21 o 
 -12   3   5        4.52        1.92      1.50 o 
 -11   3   5        7.00        7.99      2.69 o 
 -10   3   5      470.29      471.48      7.57 o 
  -9   3   5       42.31       42.15      1.92 o 
  -8   3   5       71.48       71.24      2.24 o 
  -7   3   5      503.04      552.76      9.36 o 
  -6   3   5     1964.49     1999.15     23.42 o 
  -5   3   5      137.73      170.76      2.42 o 
  -4   3   5        7.48        8.38      0.59 o 
  -3   3   5      254.53      262.25      3.04 o 
  -2   3   5      156.88      129.87      2.10 o 
  -1   3   5      259.54      262.54      3.44 o 
   0   3   5       25.46       22.31      1.11 o 
   1   3   5     1085.62     1055.95     16.16 o 
   2   3   5     1125.81     1189.99     18.17 o 
   3   3   5       88.93       89.25      2.92 o 
   4   3   5        1.45        1.67      0.64 o 
   5   3   5        0.71       -0.22      0.76 o 
   6   3   5      124.08      126.57      2.87 o 
   7   3   5       49.27       47.35      2.27 o 
   8   3   5        0.25        0.24      1.07 o 
   9   3   5       21.71       18.39      2.03 o 
  10   3   5       36.38       35.28      2.94 o 
 -13   4   5       24.97       19.57      2.44 o 
 -12   4   5        0.47        0.61      1.30 o 
 -11   4   5        7.97        8.23      1.65 o 
 -10   4   5       11.17       10.45      1.22 o 
  -9   4   5       85.51       84.87      2.64 o 
  -8   4   5       14.89       13.57      1.17 o 
  -7   4   5        6.17        7.20      0.98 o 
  -6   4   5      773.67      705.61     41.28 o 
  -5   4   5      102.88      103.92      1.92 o 
  -4   4   5       71.52       62.53      1.39 o 
  -3   4   5     1923.40     2051.07     30.44 o 
  -2   4   5      736.33      763.72      8.28 o 
  -1   4   5       16.79       12.28      0.68 o 
   0   4   5      279.55      297.72      4.73 o 
   1   4   5      330.62      355.57      5.51 o 
   2   4   5      535.39      561.60     13.65 o 
   3   4   5     1066.35     1068.22     13.39 o 
   4   4   5      484.51      456.57      6.36 o 
   5   4   5      242.28      244.88      5.68 o 
   6   4   5       10.74       10.26      1.42 o 
   7   4   5       29.16       29.22      1.83 o 
   8   4   5        4.04        6.95      1.67 o 
   9   4   5        4.28        3.12      1.67 o 
 -13   5   5        4.21        3.55      2.44 o 
 -12   5   5        4.85        6.83      2.50 o 
 -11   5   5        3.71        3.05      1.07 o 
 -10   5   5       26.69       34.44      1.89 o 
  -9   5   5        0.32        1.53      0.86 o 
  -8   5   5        5.76        2.71      1.32 o 
  -7   5   5       20.47       19.53      1.26 o 
  -6   5   5        5.10        7.93      0.96 o 
  -5   5   5      121.36      126.45      2.43 o 
  -4   5   5        3.10        1.81      0.35 o 
  -3   5   5      599.93      588.90      5.45 o 
  -2   5   5      299.01      381.57      4.74 o 
  -1   5   5       38.35       35.81      1.00 o 
   0   5   5      833.82      927.42     11.97 o 
   1   5   5       34.46       32.27      1.68 o 
   2   5   5       23.61       25.32      1.21 o 
   3   5   5      315.85      293.65      5.28 o 
   4   5   5      497.08      461.80      7.15 o 
   5   5   5        6.07        5.36      1.40 o 
   6   5   5       37.33       44.17      3.99 o 
   7   5   5       54.07       57.45      3.05 o 
   8   5   5        0.47       -1.09      1.32 o 
   9   5   5        7.85        7.58      1.96 o 
 -12   6   5       18.67       22.09      3.45 o 
 -11   6   5        6.87        7.38      1.62 o 
 -10   6   5       29.74       31.01      7.07 o 
  -9   6   5       30.24       26.78      2.14 o 
  -8   6   5      110.36       98.76      4.30 o 
  -7   6   5        6.58        4.74      0.78 o 
  -6   6   5       99.15      121.41      2.54 o 
  -5   6   5        1.80        1.04      0.66 o 
  -4   6   5      275.91      312.25      3.39 o 
  -3   6   5       74.53       84.04      1.59 o 
  -2   6   5      935.68      974.21     14.57 o 
  -1   6   5       80.48       88.91      1.60 o 
   0   6   5      367.26      348.59      4.84 o 
   1   6   5        1.58        5.32      0.84 o 
   2   6   5       30.41       27.98      3.86 o 
   3   6   5      496.56      503.20      7.55 o 
   4   6   5      470.78      460.27      7.23 o 
   5   6   5      408.45      416.38      8.63 o 
   6   6   5       59.08       64.61      3.67 o 
   7   6   5        2.12        3.14      1.41 o 
   8   6   5        3.57        2.60      2.76 o 
   9   6   5        1.47        2.03      1.95 o 
 -12   7   5       17.60       14.58      2.20 o 
 -11   7   5        7.03       11.17      1.89 o 
 -10   7   5        0.01       -0.57      2.69 o 
  -9   7   5        9.11        7.48      1.54 o 
  -8   7   5        8.33        8.34      1.25 o 
  -7   7   5       79.05       84.07      2.77 o 
  -6   7   5       19.80       16.53      1.35 o 
  -5   7   5        6.86        5.19      0.89 o 
  -4   7   5       84.34       81.34      1.66 o 
  -3   7   5      781.11      749.54      8.76 o 
  -2   7   5      236.60      238.11      4.41 o 
  -1   7   5       16.96       25.06      1.20 o 
   0   7   5      427.69      384.28      5.36 o 
   1   7   5      145.51      138.91      2.85 o 
   2   7   5       21.73       22.66      1.26 o 
   3   7   5      123.18      112.51      2.97 o 
   4   7   5        6.60        8.34      1.45 o 
   5   7   5      280.64      290.48      6.95 o 
   6   7   5       35.20       32.19      2.49 o 
   7   7   5        2.78        1.96      2.22 o 
   8   7   5        2.12        4.74      1.73 o 
 -11   8   5       93.37       98.81      7.95 o 
 -10   8   5      161.19      162.03      4.53 o 
  -9   8   5       34.31       35.50      2.16 o 
  -8   8   5      382.32      360.66      6.72 o 
  -7   8   5      114.67      122.47      3.48 o 
  -6   8   5      859.03      864.44     12.17 o 
  -5   8   5      362.88      350.34      7.98 o 
  -4   8   5      497.89      499.77      7.76 o 
  -3   8   5       50.58       56.70      1.74 o 
  -2   8   5       57.44       58.08      2.13 o 
  -1   8   5       75.60       61.96      1.88 o 
   0   8   5       87.83       91.65      2.32 o 
   1   8   5       50.54       54.97      1.88 o 
   2   8   5       36.93       30.87      1.33 o 
   3   8   5        1.73        1.44      0.77 o 
   4   8   5      117.86       90.73      3.53 o 
   5   8   5        3.24        0.37      1.24 o 
   6   8   5        0.50        1.09      2.93 o 
   7   8   5       48.84       58.32      3.41 o 
   8   8   5       16.72       24.03      2.56 o 
 -11   9   5        1.92        0.97      1.35 o 
 -10   9   5        0.59        1.37      1.25 o 
  -9   9   5        2.05        2.48      1.18 o 
  -8   9   5       57.60       50.23      4.60 o 
  -7   9   5        0.29        0.06      1.21 o 
  -6   9   5      460.91      468.07     13.96 o 
  -5   9   5      427.91      424.93      9.41 o 
  -4   9   5       34.89       33.55      2.55 o 
  -3   9   5       26.94       22.12      1.75 o 
  -2   9   5      171.45      167.36      3.91 o 
  -1   9   5      186.21      168.71      3.36 o 
   0   9   5      217.63      207.94      3.87 o 
   1   9   5      209.78      193.47      3.76 o 
   2   9   5      492.82      465.69      5.88 o 
   3   9   5        1.49        3.83      2.08 o 
   4   9   5       74.18       63.93      3.03 o 
   5   9   5        9.11        7.15      2.17 o 
   6   9   5        4.68        2.67      1.44 o 
   7   9   5       40.44       38.38      2.90 o 
 -10  10   5       16.61       18.45      2.60 o 
  -9  10   5        3.00        0.20      1.93 o 
  -8  10   5        0.17       -0.58      1.34 o 
  -7  10   5       36.01       36.77      2.90 o 
  -6  10   5       13.77       16.44      2.77 o 
  -5  10   5       23.50       27.58      2.50 o 
  -4  10   5      174.12      177.04      5.64 o 
  -3  10   5        2.67        4.59      1.64 o 
  -2  10   5       70.76       68.46      2.69 o 
  -1  10   5     1026.57     1042.29     12.42 o 
   0  10   5       35.93       52.86      2.07 o 
   1  10   5      102.71      101.38      2.79 o 
   2  10   5       25.48       28.64      1.93 o 
   3  10   5       54.05       56.80      3.67 o 
   4  10   5       56.33       50.39      3.24 o 
   5  10   5        0.13        0.41      1.89 o 
   6  10   5        4.45        6.23      1.78 o 
  -9  11   5        6.60        9.20      2.11 o 
  -8  11   5        3.79        3.82      1.85 o 
  -7  11   5        0.31        0.49      1.47 o 
  -6  11   5        1.87        1.51      1.53 o 
  -5  11   5       19.56       23.60      2.59 o 
  -4  11   5        7.23        8.32      1.95 o 
  -3  11   5      116.87      121.91      4.79 o 
  -2  11   5      196.42      184.75      5.80 o 
  -1  11   5      166.83      152.93      4.09 o 
   0  11   5       53.75       47.20      2.08 o 
   1  11   5        2.50        1.79      0.97 o 
   2  11   5       11.25        7.96      1.45 o 
   3  11   5        8.91        8.12      1.82 o 
   4  11   5        3.49        3.68      1.95 o 
   5  11   5       14.96       20.72      2.63 o 
  -8  12   5        2.07        6.07      2.06 o 
  -7  12   5        0.02       -0.38      1.54 o 
  -6  12   5        9.21        9.10      2.14 o 
  -5  12   5        0.58        3.28      1.78 o 
  -4  12   5       40.59       46.43      4.48 o 
  -3  12   5      136.66      139.98      9.03 o 
  -2  12   5        4.66        4.02      2.08 o 
  -1  12   5       24.58       28.04      2.04 o 
   0  12   5       62.71       67.67      2.89 o 
   1  12   5        6.28        1.80      2.22 o 
   2  12   5        6.14        4.00      1.35 o 
   3  12   5       17.51       19.27      2.42 o 
   4  12   5        0.59        0.04      1.47 o 
  -6  13   5       36.04       45.71      3.60 o 
  -5  13   5       12.43       12.59      2.40 o 
  -4  13   5       78.90       82.19      5.01 o 
  -3  13   5       19.45       27.60      2.88 o 
  -2  13   5       17.13       15.95      3.30 o 
  -1  13   5       46.81       35.91      6.31 o 
   0  13   5        9.64        6.55      1.85 o 
   1  13   5        0.64       -0.63      1.38 o 
   2  13   5        0.01       -0.76      1.48 o 
 -14   0   6       89.33      102.48      6.73 o 
 -13   0   6       97.79       90.30      5.85 o 
 -12   0   6        1.08        1.39      2.06 o 
 -11   0   6        0.60       -1.15      1.39 o 
 -10   0   6        6.36        2.30      1.56 o 
  -9   0   6        6.22        2.81      1.56 o 
  -8   0   6      110.49      120.06      3.13 o 
  -7   0   6      717.35      763.35     12.00 o 
  -6   0   6     2101.38     2208.74     31.23 o 
  -5   0   6     2670.06     2644.28     36.93 o 
  -4   0   6     4932.89     5063.60     69.14 o 
  -3   0   6     2202.76     2298.07     32.25 o 
  -2   0   6       56.89       53.86      1.77 o 
  -1   0   6     7659.32     7536.78    146.13 o 
   0   0   6     9332.87     9068.64    175.50 o 
   1   0   6      967.13     1150.34     24.83 o 
   2   0   6      563.59      773.93     17.83 o 
   3   0   6      253.32      208.56      6.90 o 
   4   0   6      120.07      128.96      4.36 o 
   5   0   6        0.57        0.30      1.04 o 
   6   0   6       15.76       16.32      1.80 o 
   7   0   6      176.83      175.57      5.16 o 
   8   0   6       71.54       62.39      4.57 o 
   9   0   6       22.32       16.48      3.11 o 
 -14   1   6        1.26        2.47      2.05 o 
 -13   1   6        3.87        4.43      1.70 o 
 -12   1   6       22.69       19.86      2.14 o 
 -11   1   6        1.92        0.55      1.13 o 
 -10   1   6        0.24       -0.81      0.98 o 
  -9   1   6       53.95       55.55      2.69 o 
  -8   1   6       16.24       22.53      1.92 o 
  -7   1   6     1498.98     1537.87     15.86 o 
  -6   1   6      782.21      700.19      7.78 o 
  -5   1   6      235.99      282.87      3.96 o 
  -4   1   6      195.23      184.93      2.37 o 
  -3   1   6      158.11      177.81      2.55 o 
  -2   1   6     1409.15     1354.92     11.31 o 
  -1   1   6      456.95      452.15      7.68 o 
   0   1   6     1490.26     1538.71     22.61 o 
   1   1   6      388.49      403.97     10.15 o 
   2   1   6      415.87      440.93      8.05 o 
   3   1   6        1.42        0.02      1.76 o 
   4   1   6       60.58       58.91      1.96 o 
   5   1   6      103.61      114.90      2.74 o 
   6   1   6      304.65      284.72      5.87 o 
   7   1   6      230.01      232.75      4.26 o 
   8   1   6       37.69       40.15      2.26 o 
   9   1   6        2.35        6.27      1.83 o 
 -14   2   6       65.78       70.37      4.05 o 
 -13   2   6       18.10       15.90      2.19 o 
 -12   2   6        0.56       -0.01      1.30 o 
 -11   2   6      132.93      128.43      4.47 o 
 -10   2   6      343.63      343.68      7.66 o 
  -9   2   6       28.37       32.92      1.83 o 
  -8   2   6      189.55      199.86      3.88 o 
  -7   2   6     2305.96     2211.98     25.94 o 
  -6   2   6      915.92      889.44      9.58 o 
  -5   2   6     1323.07     1359.71     13.98 o 
  -4   2   6       73.62       75.88      1.52 o 
  -3   2   6      374.12      394.85      4.75 o 
  -2   2   6      400.93      365.11      5.63 o 
  -1   2   6      198.46      174.94      2.36 o 
   0   2   6      467.21      462.28      8.05 o 
   1   2   6        7.87        8.35      1.05 o 
   2   2   6        0.57        0.40      0.77 o 
   3   2   6       85.18       90.49      4.82 o 
   4   2   6        0.02       -0.33      0.66 o 
   5   2   6       38.03       38.99      1.65 o 
   6   2   6       22.45       27.30      1.78 o 
   7   2   6       12.49       13.09      1.54 o 
   8   2   6       25.84       27.91      2.36 o 
   9   2   6       73.25       76.63      3.87 o 
 -13   3   6       21.02       17.19      2.83 o 
 -12   3   6       22.27       24.63      2.40 o 
 -11   3   6       44.62       51.67      3.00 o 
 -10   3   6       55.77       52.52      2.22 o 
  -9   3   6      309.87      307.05      5.42 o 
  -8   3   6       33.24       38.60      1.74 o 
  -7   3   6        9.58        8.88      0.94 o 
  -6   3   6      338.95      403.49      4.89 o 
  -5   3   6       35.46       23.01      1.85 o 
  -4   3   6        1.48        0.27      0.37 o 
  -3   3   6      645.58      692.11      6.86 o 
  -2   3   6      356.32      379.92      4.18 o 
  -1   3   6       41.61       48.38      1.28 o 
   0   3   6      306.31      283.15      4.58 o 
   1   3   6        0.33        2.02      0.83 o 
   2   3   6       39.96       33.92      1.88 o 
   3   3   6        4.42        5.18      1.17 o 
   4   3   6       72.90       73.61      2.03 o 
   5   3   6      995.48     1009.06     11.58 o 
   6   3   6       94.83       97.11      2.61 o 
   7   3   6      303.42      300.37      5.86 o 
   8   3   6      264.06      251.19      7.58 o 
   9   3   6        0.19        0.65      1.33 o 
 -13   4   6       39.34       37.52      2.98 o 
 -12   4   6        3.81        1.23      1.34 o 
 -11   4   6        4.50        3.94      1.37 o 
 -10   4   6       26.74       31.44      1.81 o 
  -9   4   6      103.97      105.77      2.91 o 
  -8   4   6       71.92       56.64      2.03 o 
  -7   4   6      149.12      171.87      3.52 o 
  -6   4   6       14.23       14.56      1.36 o 
  -5   4   6        2.75        4.96      0.90 o 
  -4   4   6      135.03      131.95      2.02 o 
  -3   4   6     2170.68     2289.31     20.50 o 
  -2   4   6      252.54      248.56      3.01 o 
  -1   4   6      408.27      453.20      5.51 o 
   0   4   6      139.00      133.33      3.42 o 
   1   4   6        6.95        6.69      1.09 o 
   2   4   6       17.06       22.02      1.67 o 
   3   4   6     1017.93      995.10     12.81 o 
   4   4   6      367.11      368.17      7.12 o 
   5   4   6      926.59      893.34     12.32 o 
   6   4   6       59.50       60.24      2.39 o 
   7   4   6       16.95       21.67      2.25 o 
   8   4   6       68.40       67.94      4.89 o 
   9   4   6       42.42       45.29      3.21 o 
 -13   5   6        1.26        1.86      2.30 o 
 -12   5   6       16.00       12.35      2.84 o 
 -11   5   6        2.40        0.74      0.95 o 
 -10   5   6       10.03        6.14      1.13 o 
  -9   5   6       83.75       85.99      2.69 o 
  -8   5   6       30.62       29.03      2.89 o 
  -7   5   6      129.17      132.08      3.24 o 
  -6   5   6        1.17        2.34      0.65 o 
  -5   5   6       88.37       75.22      1.49 o 
  -4   5   6       42.90       39.42      1.08 o 
  -3   5   6      942.74     1074.48     10.23 o 
  -2   5   6     2084.42     2205.13     19.89 o 
  -1   5   6     1143.24     1205.85     12.97 o 
   0   5   6       53.06       56.94      1.90 o 
   1   5   6        6.70       10.27      1.04 o 
   2   5   6     1094.24     1078.45     17.23 o 
   3   5   6      169.58      171.57      6.24 o 
   4   5   6       51.94       46.57      2.07 o 
   5   5   6       16.56       13.13      1.77 o 
   6   5   6        1.44        1.19      2.93 o 
   7   5   6        0.07       -0.85      1.28 o 
   8   5   6        1.68        1.81      1.59 o 
 -13   6   6       68.88       80.90      5.85 o 
 -12   6   6        0.46        0.03      1.86 o 
 -11   6   6        0.09       -0.64      1.56 o 
 -10   6   6        4.17        3.61      1.33 o 
  -9   6   6        5.16        3.03      1.28 o 
  -8   6   6      185.59      172.22      3.39 o 
  -7   6   6       67.37       80.74      2.16 o 
  -6   6   6        0.68       -0.41      0.77 o 
  -5   6   6      102.22       98.03      2.19 o 
  -4   6   6      511.06      512.38      5.03 o 
  -3   6   6      449.09      476.31      5.22 o 
  -2   6   6      508.91      538.76      6.11 o 
  -1   6   6      109.87      110.10      2.30 o 
   0   6   6      189.68      190.66      3.86 o 
   1   6   6       21.21       26.74      1.53 o 
   2   6   6      393.73      365.30     12.87 o 
   3   6   6        2.84        3.09      1.18 o 
   4   6   6       57.86       64.46      2.43 o 
   5   6   6      518.07      506.88     10.10 o 
   6   6   6       63.60       66.58      3.28 o 
   7   6   6        2.25        3.50      1.52 o 
   8   6   6        0.31        0.95      1.58 o 
 -12   7   6       10.08        5.59      1.75 o 
 -11   7   6        6.23        6.85      1.67 o 
 -10   7   6       56.72       57.74      2.75 o 
  -9   7   6      460.58      456.00      7.94 o 
  -8   7   6       23.24       19.41      1.61 o 
  -7   7   6        5.78        8.53      1.19 o 
  -6   7   6       11.82       17.33      1.97 o 
  -5   7   6        0.00       -0.31      0.65 o 
  -4   7   6       11.62       16.02      0.82 o 
  -3   7   6       66.97       56.88      1.64 o 
  -2   7   6      182.59      192.32      3.29 o 
  -1   7   6       72.65       72.86      1.96 o 
   0   7   6        1.90        0.86      0.63 o 
   1   7   6      145.05      140.45      3.40 o 
   2   7   6      168.83      165.11      7.48 o 
   3   7   6      104.24       92.80      2.76 o 
   4   7   6       73.23       75.49      3.25 o 
   5   7   6      216.56      234.38      6.99 o 
   6   7   6      146.09      124.66      4.58 o 
   7   7   6        0.11       -1.52      2.57 o 
   8   7   6        2.90        3.80      1.76 o 
 -12   8   6        0.06       -0.32      1.27 o 
 -11   8   6        1.18       -0.56      1.16 o 
 -10   8   6      154.28      146.77      4.24 o 
  -9   8   6       24.61       29.25      2.76 o 
  -8   8   6        6.96        8.78      1.33 o 
  -7   8   6       95.94      101.23      3.22 o 
  -6   8   6      130.21      138.15      4.79 o 
  -5   8   6        0.32       -0.77      1.08 o 
  -4   8   6       24.43       22.75      2.01 o 
  -3   8   6        8.28        7.51      1.01 o 
  -2   8   6       13.59       15.47      1.07 o 
  -1   8   6       79.47       82.32      2.21 o 
   0   8   6      264.63      292.15      4.66 o 
   1   8   6        1.41        0.45      0.71 o 
   2   8   6       22.83       28.08      1.65 o 
   3   8   6       19.05       20.13      1.56 o 
   4   8   6       84.01       73.90      6.34 o 
   5   8   6       21.96       21.68      2.16 o 
   6   8   6        8.75       10.56      1.88 o 
   7   8   6        5.16       10.20      2.66 o 
 -11   9   6       38.38       38.70      2.56 o 
 -10   9   6        7.15       10.01      1.61 o 
  -9   9   6        7.69       11.98      2.03 o 
  -8   9   6       68.18       74.13      5.08 o 
  -7   9   6       98.73      108.56      4.45 o 
  -6   9   6      813.05      794.80     14.97 o 
  -5   9   6      129.20      136.26      7.34 o 
  -4   9   6        3.37        0.32      1.19 o 
  -3   9   6        7.73        6.91      1.15 o 
  -2   9   6      175.76      168.24      5.22 o 
  -1   9   6       15.08       28.20      1.46 o 
   0   9   6      175.98      196.76      3.77 o 
   1   9   6       19.74       29.79      1.36 o 
   2   9   6        1.96        1.01      0.73 o 
   3   9   6       10.03       11.08      1.96 o 
   4   9   6       12.34       14.83      2.37 o 
   5   9   6        0.34        1.67      1.36 o 
   6   9   6        0.27        0.07      1.45 o 
 -10  10   6        0.93        2.47      1.72 o 
  -9  10   6        2.18        2.64      1.67 o 
  -8  10   6        0.03        0.82      1.43 o 
  -7  10   6       18.00       15.62      2.52 o 
  -6  10   6       17.73       15.38      2.13 o 
  -5  10   6       25.98       23.47      3.20 o 
  -4  10   6      277.39      271.27      7.23 o 
  -3  10   6       86.96       99.26      4.92 o 
  -2  10   6       50.17       43.09      2.28 o 
  -1  10   6      263.85      227.73      6.38 o 
   0  10   6        2.51        2.87      0.92 o 
   1  10   6      547.87      468.67      6.96 o 
   2  10   6       25.05       34.43      2.17 o 
   3  10   6       26.04       25.83      2.42 o 
   4  10   6        1.56        3.96      1.59 o 
   5  10   6        0.06        0.73      1.34 o 
   6  10   6       16.56       23.13      2.55 o 
  -9  11   6        0.02        0.12      1.47 o 
  -8  11   6        0.87        3.90      1.89 o 
  -7  11   6        5.12        5.28      1.88 o 
  -6  11   6        2.78        5.07      3.92 o 
  -5  11   6       32.35       33.94      2.89 o 
  -4  11   6       73.71       73.56      3.98 o 
  -3  11   6        1.25        2.00      1.64 o 
  -2  11   6       23.85       20.59      2.40 o 
  -1  11   6       34.64       22.70      1.84 o 
   0  11   6        0.48        0.06      1.32 o 
   1  11   6      202.84      175.39      4.57 o 
   2  11   6        2.79        3.58      1.40 o 
   3  11   6       54.04       51.57      3.91 o 
   4  11   6        9.00        6.25      1.84 o 
   5  11   6        9.30       12.89      2.31 o 
  -8  12   6       12.80        9.89      2.25 o 
  -7  12   6       51.01       53.63      3.86 o 
  -6  12   6       83.80       85.17      6.24 o 
  -5  12   6        0.18        0.55      3.98 o 
  -4  12   6        6.82        5.35      2.54 o 
  -3  12   6        2.27        3.47      1.62 o 
  -2  12   6        3.07        1.61      1.55 o 
  -1  12   6       80.58       81.90      3.16 o 
   0  12   6       59.50       51.91      2.60 o 
   1  12   6        1.57       -0.10      1.24 o 
   2  12   6        2.80        6.37      1.85 o 
   3  12   6       11.04        9.58      2.94 o 
  -6  13   6        0.05        0.86      1.59 o 
  -5  13   6        0.19        1.79      2.83 o 
  -4  13   6       11.69       12.85      2.38 o 
  -3  13   6        0.17       -1.58      1.71 o 
  -2  13   6       17.99       14.93      2.28 o 
  -1  13   6        3.54        2.91      1.80 o 
   0  13   6       34.25       37.04      2.97 o 
   1  13   6       40.85       38.63      3.35 o 
 -14   1   7        3.14        4.64      1.92 o 
 -13   1   7       17.38       18.36      2.61 o 
 -12   1   7        4.84        3.71      1.51 o 
 -11   1   7        9.53       13.73      3.84 o 
 -10   1   7       13.45       15.82      1.79 o 
  -9   1   7        3.44        0.68      0.71 o 
  -8   1   7       11.91        6.72      0.88 o 
  -7   1   7     1239.35     1195.62     12.70 o 
  -6   1   7     3214.75     3170.49     31.29 o 
  -5   1   7     4374.80     4577.36     39.83 o 
  -4   1   7       49.20       52.93      1.17 o 
  -3   1   7       14.04       18.06      1.63 o 
  -2   1   7      218.10      221.08      2.78 o 
  -1   1   7        7.44        3.96      1.07 o 
   0   1   7       18.25       26.69      1.61 o 
   1   1   7     1284.23     1397.61     21.20 o 
   2   1   7      168.51      203.03      4.88 o 
   3   1   7        8.22       10.25      1.41 o 
   4   1   7        8.30        9.16      1.11 o 
   5   1   7       26.63       33.13      1.60 o 
   6   1   7       78.84       71.27      2.36 o 
   7   1   7       89.93       86.05      2.67 o 
   8   1   7       20.94       17.78      1.78 o 
   9   1   7       14.73       12.09      2.17 o 
 -14   2   7       12.25       13.97      2.38 o 
 -13   2   7        5.47        6.37      2.06 o 
 -12   2   7       69.89       70.43      3.52 o 
 -11   2   7        8.99        4.89      1.40 o 
 -10   2   7       69.28       64.29      3.17 o 
  -9   2   7       54.67       51.89      2.74 o 
  -8   2   7       23.94       18.94      1.26 o 
  -7   2   7      649.71      670.13      9.17 o 
  -6   2   7      647.67      641.82      7.32 o 
  -5   2   7       11.14       14.22      0.71 o 
  -4   2   7      126.76      124.49      1.94 o 
  -3   2   7        6.07        6.11      0.66 o 
  -2   2   7      262.65      240.82      3.40 o 
  -1   2   7       26.73       23.51      1.51 o 
   0   2   7      122.94      121.62      3.40 o 
   1   2   7        2.29        2.77      0.90 o 
   2   2   7       29.82       27.03      2.64 o 
   3   2   7        0.00       -0.89      1.51 o 
   4   2   7       39.28       37.88      2.07 o 
   5   2   7       11.48       11.29      1.63 o 
   6   2   7       21.09       19.73      1.43 o 
   7   2   7       38.34       45.41      3.58 o 
   8   2   7       96.34      102.97      3.54 o 
   9   2   7        2.21        2.13      1.77 o 
 -14   3   7       27.29       25.34      2.73 o 
 -13   3   7       52.69       50.65      3.33 o 
 -12   3   7        1.81        0.69      1.33 o 
 -11   3   7       56.07       53.44      4.72 o 
 -10   3   7      216.52      212.19      5.24 o 
  -9   3   7      456.18      453.50      7.17 o 
  -8   3   7       26.11       26.04      2.37 o 
  -7   3   7        1.46        2.52      0.69 o 
  -6   3   7      289.20      323.55      3.84 o 
  -5   3   7      112.72      132.52      2.06 o 
  -4   3   7       14.11        6.05      0.53 o 
  -3   3   7      766.68      754.02      8.44 o 
  -2   3   7     2848.90     2832.69     28.20 o 
  -1   3   7      184.99      188.86      3.51 o 
   0   3   7      143.67      132.52      3.61 o 
   1   3   7        1.60        0.68      0.89 o 
   2   3   7      385.79      399.24      7.87 o 
   3   3   7      251.44      240.92      5.70 o 
   4   3   7       93.56      102.58      2.51 o 
   5   3   7      768.08      778.31      9.57 o 
   6   3   7       76.96       67.59      2.30 o 
   7   3   7        9.42       10.61      2.18 o 
   8   3   7        1.24        0.07      1.30 o 
 -13   4   7        1.25       -1.47      1.49 o 
 -12   4   7       10.60       15.27      2.05 o 
 -11   4   7       31.33       40.83      4.48 o 
 -10   4   7       15.84        8.30      1.52 o 
  -9   4   7        1.76        0.97      1.26 o 
  -8   4   7      121.29      126.04      3.15 o 
  -7   4   7        5.68        2.94      0.65 o 
  -6   4   7        7.79       10.25      0.84 o 
  -5   4   7      358.40      354.94      4.16 o 
  -4   4   7     1157.89     1216.40     11.54 o 
  -3   4   7      222.51      260.83      3.75 o 
  -2   4   7       10.49        8.77      0.87 o 
  -1   4   7       79.10       80.12      2.20 o 
   0   4   7       53.07       44.19      1.77 o 
   1   4   7       13.30       13.58      1.40 o 
   2   4   7      203.29      212.23      6.68 o 
   3   4   7      390.01      373.66      6.07 o 
   4   4   7      238.88      245.54      4.90 o 
   5   4   7       88.22       94.36      3.86 o 
   6   4   7      110.03      104.33      3.22 o 
   7   4   7       32.74       41.86      7.51 o 
   8   4   7        6.78        7.43      2.01 o 
 -13   5   7        2.42       -2.33      1.89 o 
 -12   5   7       14.21       12.37      1.95 o 
 -11   5   7        9.56        7.53      1.28 o 
 -10   5   7        2.80        3.06      0.99 o 
  -9   5   7        7.85        8.40      1.13 o 
  -8   5   7      106.60      114.84      2.69 o 
  -7   5   7      361.03      382.42      5.42 o 
  -6   5   7      181.96      165.39      7.15 o 
  -5   5   7       17.46       23.48      1.27 o 
  -4   5   7        5.69        9.26      1.66 o 
  -3   5   7       64.92       82.79      1.58 o 
  -2   5   7      406.95      394.82      4.49 o 
  -1   5   7        0.08        1.08      1.13 o 
   0   5   7      894.06      852.61     11.50 o 
   1   5   7      104.01      107.08      3.58 o 
   2   5   7      876.14      839.58     25.75 o 
   3   5   7        2.44        1.52      1.30 o 
   4   5   7       57.50       58.89      2.73 o 
   5   5   7       14.89       15.08      1.91 o 
   6   5   7       18.96       20.71      2.24 o 
   7   5   7        2.03        4.95      1.69 o 
   8   5   7        2.70        3.11      2.59 o 
 -13   6   7       10.13        9.20      2.88 o 
 -12   6   7        0.09       -0.81      1.76 o 
 -11   6   7       19.89       29.23      2.42 o 
 -10   6   7       29.16       45.04      2.77 o 
  -9   6   7        3.93        9.18      1.35 o 
  -8   6   7       74.50       82.45      2.34 o 
  -7   6   7      202.83      213.33      3.75 o 
  -6   6   7        2.36        2.37      0.68 o 
  -5   6   7       23.58       27.13      1.23 o 
  -4   6   7       12.29       10.84      0.74 o 
  -3   6   7      149.86      181.93      3.05 o 
  -2   6   7      156.66      159.81      2.43 o 
  -1   6   7       63.66       69.08      1.87 o 
   0   6   7       11.34       11.07      1.16 o 
   1   6   7        0.53        0.62      0.81 o 
   2   6   7       22.35       16.26      1.78 o 
   3   6   7       40.38       34.71      1.89 o 
   4   6   7      166.69      153.43      3.87 o 
   5   6   7        9.35        6.63      1.62 o 
   6   6   7       25.61       21.87      2.28 o 
   7   6   7       12.84       14.97      4.08 o 
   8   6   7       13.92       20.69      3.33 o 
 -12   7   7       28.28       27.20      2.56 o 
 -11   7   7        0.19        0.29      1.12 o 
 -10   7   7      740.82      759.10     11.70 o 
  -9   7   7       23.15       31.74      2.06 o 
  -8   7   7      738.09      723.08     10.88 o 
  -7   7   7      227.05      209.52      4.55 o 
  -6   7   7      113.94      117.69      3.18 o 
  -5   7   7       20.37       21.07      1.16 o 
  -4   7   7       12.97       11.41      1.64 o 
  -3   7   7        7.38        6.65      0.96 o 
  -2   7   7      102.81      105.50      3.05 o 
  -1   7   7       92.58       94.80      2.27 o 
   0   7   7        0.58        0.41      0.65 o 
   1   7   7      110.92       98.29      2.95 o 
   2   7   7       55.26       43.55      2.72 o 
   3   7   7        3.03        1.16      0.97 o 
   4   7   7      211.87      200.75      5.59 o 
   5   7   7       34.71       30.30      2.59 o 
   6   7   7        0.06        1.22      2.32 o 
   7   7   7        5.63        9.05      2.02 o 
 -12   8   7        7.46        6.58      1.63 o 
 -11   8   7        2.27        1.16      1.26 o 
 -10   8   7        1.87        3.62      1.31 o 
  -9   8   7        0.00       -1.17      1.02 o 
  -8   8   7       59.85       71.72      3.30 o 
  -7   8   7       57.36       68.81      2.68 o 
  -6   8   7       50.19       52.41      3.05 o 
  -5   8   7       12.74       12.00      1.95 o 
  -4   8   7      113.33      115.91      4.09 o 
  -3   8   7        9.95        9.14      1.13 o 
  -2   8   7      157.74      143.97      3.50 o 
  -1   8   7        8.00        6.29      1.41 o 
   0   8   7        8.70       10.46      1.04 o 
   1   8   7      188.61      176.68      3.57 o 
   2   8   7      256.51      243.23      4.27 o 
   3   8   7       37.76       36.63      2.43 o 
   4   8   7      116.41      108.50      4.14 o 
   5   8   7        0.07        2.28      1.41 o 
   6   8   7        6.30        2.27      2.05 o 
 -11   9   7        0.00       -1.19      1.20 o 
 -10   9   7        2.63        6.00      3.20 o 
  -9   9   7        1.91        1.11      3.28 o 
  -8   9   7      249.57      237.38      6.97 o 
  -7   9   7       36.12       36.22      2.86 o 
  -6   9   7      761.01      722.44     13.88 o 
  -5   9   7       20.34       19.17      2.15 o 
  -4   9   7        8.31        6.81      1.67 o 
  -3   9   7      359.76      345.43      6.24 o 
  -2   9   7       46.11       32.89      1.86 o 
  -1   9   7        3.37        1.72      0.91 o 
   0   9   7      141.74      157.84      3.97 o 
   1   9   7        0.22        1.40      0.85 o 
   2   9   7      246.84      203.14      3.96 o 
   3   9   7       89.25       83.26      3.60 o 
   4   9   7       65.31       55.91      3.14 o 
   5   9   7        0.69        0.12      3.43 o 
   6   9   7        0.43       -0.68      1.67 o 
 -10  10   7        0.89        1.35      1.71 o 
  -9  10   7        7.69        9.70      2.07 o 
  -8  10   7        2.88        1.04      1.51 o 
  -7  10   7        7.45        5.71      1.77 o 
  -6  10   7        5.83        6.93      1.73 o 
  -5  10   7       15.75       16.24      2.18 o 
  -4  10   7      187.83      194.06      7.21 o 
  -3  10   7       24.39       21.85      2.35 o 
  -2  10   7       12.01        7.80      1.27 o 
  -1  10   7       25.64       26.34      1.85 o 
   0  10   7      315.54      272.41      5.70 o 
   1  10   7        3.25        5.31      1.31 o 
   2  10   7      265.06      246.40      6.72 o 
   3  10   7      195.23      208.94      6.38 o 
   4  10   7       19.33       13.02      1.97 o 
   5  10   7       12.59       16.69      2.20 o 
  -9  11   7       10.68       10.65      2.16 o 
  -8  11   7        1.88        2.14      2.01 o 
  -7  11   7       92.60       96.34      4.60 o 
  -6  11   7       22.06       23.17      3.32 o 
  -5  11   7       15.00       18.59      2.44 o 
  -4  11   7      190.26      187.87      6.13 o 
  -3  11   7      115.85      114.27      4.65 o 
  -2  11   7        6.88        6.15      1.71 o 
  -1  11   7        4.90        3.77      1.22 o 
   0  11   7       82.37       64.12      2.81 o 
   1  11   7        7.97        9.09      1.49 o 
   2  11   7       26.63       36.91      4.06 o 
   3  11   7       92.09       80.05      5.62 o 
   4  11   7        1.29        3.28      2.27 o 
  -8  12   7       45.39       48.74      3.72 o 
  -7  12   7      131.62      131.06      5.57 o 
  -6  12   7       13.77       15.31      2.49 o 
  -5  12   7       82.28       80.64      4.35 o 
  -4  12   7        8.25        8.31      2.08 o 
  -3  12   7       49.86       43.71      3.21 o 
  -2  12   7       80.86       70.54      3.80 o 
  -1  12   7        2.14        0.61      1.20 o 
   0  12   7       83.04       84.31      3.34 o 
   1  12   7       49.28       43.17      3.09 o 
   2  12   7       22.67       27.24      3.72 o 
  -5  13   7        6.35        8.30      2.23 o 
  -4  13   7       60.06       71.54      4.21 o 
  -3  13   7        0.96       -1.98      3.99 o 
  -2  13   7        0.38       -2.07      1.40 o 
  -1  13   7       43.18       47.47      3.41 o 
   0  13   7        0.04        2.04      1.61 o 
 -14   0   8        0.80        2.88      2.40 o 
 -13   0   8        0.34       -1.39      1.76 o 
 -12   0   8        6.27        8.56      2.44 o 
 -11   0   8       56.98       47.33      3.92 o 
 -10   0   8        0.15        7.51      2.03 o 
  -9   0   8       37.68       45.00      3.48 o 
  -8   0   8        5.38        2.69      0.82 o 
  -7   0   8      165.44      171.10      4.01 o 
  -6   0   8       63.85       50.46      1.56 o 
  -5   0   8     1232.20     1368.06     16.31 o 
  -4   0   8       39.98       35.01      1.18 o 
  -3   0   8       33.73       42.17      1.83 o 
  -2   0   8     6400.44     6553.67     89.57 o 
  -1   0   8     2744.60     2769.83     56.10 o 
   0   0   8      406.53      438.16     11.54 o 
   1   0   8      115.92      121.23      5.14 o 
   2   0   8      123.04       99.98      4.91 o 
   3   0   8       70.20       73.79      4.53 o 
   4   0   8       34.17       34.52      2.32 o 
   5   0   8      140.60      136.88      4.39 o 
   6   0   8       84.27       85.79      3.66 o 
   7   0   8        9.98       13.95      2.49 o 
   8   0   8       21.07       26.66      3.79 o 
 -14   1   8       21.90       30.05      2.89 o 
 -13   1   8      127.25      124.54      4.90 o 
 -12   1   8       36.49       39.68      2.88 o 
 -11   1   8       61.29       57.68      3.10 o 
 -10   1   8       53.19       40.29      3.27 o 
  -9   1   8       27.22       25.44      1.45 o 
  -8   1   8      273.55      272.94      4.78 o 
  -7   1   8     1003.88      969.34     10.66 o 
  -6   1   8     1408.21     1519.15     14.12 o 
  -5   1   8       11.13       14.45      0.71 o 
  -4   1   8      251.96      222.43      2.89 o 
  -3   1   8     3110.59     3460.00     30.47 o 
  -2   1   8     1475.75     1681.52     17.33 o 
  -1   1   8     2013.28     2344.49     59.46 o 
   0   1   8      115.68      125.43      3.58 o 
   1   1   8       83.99      112.47      3.51 o 
   2   1   8       19.73       24.30      2.81 o 
   3   1   8        0.09        2.73      1.74 o 
   4   1   8        7.28        9.08      1.09 o 
   5   1   8      197.43      192.41      3.78 o 
   6   1   8       35.90       30.74      1.77 o 
   7   1   8       13.81       15.49      1.72 o 
   8   1   8        0.61       -0.30      1.24 o 
 -14   2   8        0.04       -0.82      1.54 o 
 -13   2   8      107.96      110.42      4.59 o 
 -12   2   8       50.71       46.44      3.05 o 
 -11   2   8        8.60        7.83      3.47 o 
 -10   2   8       27.26       29.99      2.31 o 
  -9   2   8        0.82       -0.05      0.84 o 
  -8   2   8        9.05       11.66      1.09 o 
  -7   2   8      248.95      233.34      3.13 o 
  -6   2   8      114.36      123.19      2.19 o 
  -5   2   8      164.84      194.22      2.70 o 
  -4   2   8      437.38      505.99      6.12 o 
  -3   2   8      583.87      627.37      6.50 o 
  -2   2   8     1861.62     1974.01     23.32 o 
  -1   2   8      865.45      930.53     14.84 o 
   0   2   8      155.96      133.28      3.73 o 
   1   2   8      186.22      199.80      4.95 o 
   2   2   8      338.62      323.12      6.93 o 
   3   2   8      214.48      202.35      5.36 o 
   4   2   8        0.09       -0.79      0.75 o 
   5   2   8       35.69       42.68      2.11 o 
   6   2   8      162.88      165.96      3.64 o 
   7   2   8       63.78       67.66      2.93 o 
   8   2   8       18.55       19.24      1.97 o 
 -14   3   8       32.56       30.59      2.91 o 
 -13   3   8       13.55       15.00      3.25 o 
 -12   3   8       38.49       35.04      2.73 o 
 -11   3   8       17.12       25.37      3.86 o 
 -10   3   8        5.93        0.70      0.95 o 
  -9   3   8      129.71      120.40      3.15 o 
  -8   3   8       51.62       55.50      1.78 o 
  -7   3   8       32.23       35.49      1.40 o 
  -6   3   8     1628.41     1717.79     17.73 o 
  -5   3   8        4.76        6.51      0.60 o 
  -4   3   8      266.29      266.62      7.77 o 
  -3   3   8      100.38       87.28      1.68 o 
  -2   3   8       16.83       10.42      0.77 o 
  -1   3   8      484.92      486.69      7.17 o 
   0   3   8       11.86       11.63      1.32 o 
   1   3   8       22.45       20.79      1.71 o 
   2   3   8       94.49       81.67      3.24 o 
   3   3   8       64.28       63.85      3.06 o 
   4   3   8      551.41      560.57      7.45 o 
   5   3   8       76.53       74.26      2.36 o 
   6   3   8       56.23       56.76      2.51 o 
   7   3   8      209.82      223.99      5.23 o 
   8   3   8        5.20        4.66      1.64 o 
 -13   4   8       18.25       15.01      3.28 o 
 -12   4   8       13.96       11.90      1.93 o 
 -11   4   8       17.78       13.18      3.77 o 
 -10   4   8       20.66       15.01      1.40 o 
  -9   4   8       10.79       13.61      1.27 o 
  -8   4   8      264.71      267.64      4.33 o 
  -7   4   8      292.00      281.93      4.37 o 
  -6   4   8      194.15      178.27      3.17 o 
  -5   4   8     2113.64     2157.30     19.67 o 
  -4   4   8        3.23        5.27      0.61 o 
  -3   4   8      360.80      359.16      4.28 o 
  -2   4   8       69.93       78.70      1.83 o 
  -1   4   8        2.13        3.21      0.77 o 
   0   4   8      193.14      183.09      4.68 o 
   1   4   8       48.25       43.47      2.84 o 
   2   4   8       81.70       90.11      3.53 o 
   3   4   8       93.84       93.67      3.67 o 
   4   4   8       38.47       40.28      2.14 o 
   5   4   8        0.69        0.39      0.88 o 
   6   4   8       67.24       69.27      3.49 o 
   7   4   8       69.05       64.56      3.62 o 
   8   4   8        1.06       -0.19      1.83 o 
 -13   5   8        2.92        1.24      2.30 o 
 -12   5   8       10.78       13.35      2.00 o 
 -11   5   8        2.36        2.03      1.02 o 
 -10   5   8        6.05        9.82      1.13 o 
  -9   5   8        0.14       -0.47      0.68 o 
  -8   5   8       50.06       49.89      1.83 o 
  -7   5   8       24.00       23.69      2.15 o 
  -6   5   8        7.04       11.16      0.94 o 
  -5   5   8      107.02      112.06      2.73 o 
  -4   5   8        1.48        0.77      0.47 o 
  -3   5   8     1783.11     1766.15     21.33 o 
  -2   5   8      174.06      196.09      2.78 o 
  -1   5   8        2.83        5.98      1.25 o 
   0   5   8     2374.23     2320.63     24.26 o 
   1   5   8     1010.07     1002.25     16.58 o 
   2   5   8     1445.83     1410.98     22.31 o 
   3   5   8      306.01      304.58      7.13 o 
   4   5   8       14.54       13.01      1.46 o 
   5   5   8        6.26        6.20      1.76 o 
   6   5   8       40.02       44.37      3.01 o 
   7   5   8       14.17       15.65      2.31 o 
 -13   6   8        8.25       10.86      2.98 o 
 -12   6   8        0.99        3.21      2.17 o 
 -11   6   8        0.04        0.01      0.99 o 
 -10   6   8      109.35       97.83      2.80 o 
  -9   6   8      112.99      102.26      8.45 o 
  -8   6   8       52.62       62.52      2.47 o 
  -7   6   8        6.20        9.03      1.25 o 
  -6   6   8       13.16       11.72      1.14 o 
  -5   6   8       25.12       22.71      1.40 o 
  -4   6   8        0.08        0.47      0.47 o 
  -3   6   8      157.56      147.42      3.25 o 
  -2   6   8       15.01       18.34      1.05 o 
  -1   6   8      435.22      413.93      6.72 o 
   0   6   8      805.67      789.86     11.18 o 
   1   6   8        0.09        0.92      1.27 o 
   2   6   8      752.55      755.69     14.97 o 
   3   6   8       38.65       40.84      4.87 o 
   4   6   8       57.04       54.87      3.02 o 
   5   6   8        0.69        2.17      1.47 o 
   6   6   8       51.59       52.24      3.42 o 
   7   6   8       35.96       37.60      3.04 o 
 -12   7   8        0.89        0.81      1.27 o 
 -11   7   8        6.45       10.80      1.63 o 
 -10   7   8       16.30       15.56      1.71 o 
  -9   7   8       83.15       97.22      3.24 o 
  -8   7   8        5.22        3.30      1.08 o 
  -7   7   8       27.20       23.27      1.65 o 
  -6   7   8       32.11       31.61      1.47 o 
  -5   7   8       27.12       32.23      1.45 o 
  -4   7   8       74.78       64.34      2.21 o 
  -3   7   8       11.63       16.22      4.11 o 
  -2   7   8       64.86       62.32      2.29 o 
  -1   7   8       49.02       48.89      2.54 o 
   0   7   8       72.65       76.95      2.64 o 
   1   7   8       22.36       23.19      1.74 o 
   2   7   8        4.66        5.39      1.47 o 
   3   7   8      386.18      370.30     11.93 o 
   4   7   8       16.61       16.19      2.00 o 
   5   7   8       19.12       20.17      2.31 o 
   6   7   8        1.04       -1.67      1.52 o 
 -12   8   8        6.03        7.74      1.68 o 
 -11   8   8        1.29        1.11      1.26 o 
 -10   8   8      186.01      186.46      4.86 o 
  -9   8   8      275.35      294.03      7.94 o 
  -8   8   8      249.00      238.70      5.32 o 
  -7   8   8        0.00        1.03      1.52 o 
  -6   8   8       72.13       66.42      3.34 o 
  -5   8   8       25.04       21.54      3.96 o 
  -4   8   8      200.67      205.99     12.57 o 
  -3   8   8        1.96        1.21      1.09 o 
  -2   8   8        7.10        5.17      1.07 o 
  -1   8   8       12.62       13.25      1.37 o 
   0   8   8       12.92       13.24      1.36 o 
   1   8   8        8.78        8.07      1.58 o 
   2   8   8      118.64      109.11      4.09 o 
   3   8   8        4.45        5.48      1.50 o 
   4   8   8       35.63       40.23      4.23 o 
   5   8   8       44.23       60.28      4.92 o 
   6   8   8       19.46       19.19      5.04 o 
 -11   9   8        2.49        0.27      1.54 o 
 -10   9   8       53.48       60.38      5.41 o 
  -9   9   8       11.84       11.31      2.11 o 
  -8   9   8        6.03        3.65      1.65 o 
  -7   9   8      220.31      206.58      6.31 o 
  -6   9   8       25.10       17.92      3.72 o 
  -5   9   8       10.84       14.66      2.01 o 
  -4   9   8      166.67      153.77      6.34 o 
  -3   9   8       38.95       31.54      2.50 o 
  -2   9   8       51.93       37.52      2.04 o 
  -1   9   8       41.49       36.39      2.04 o 
   0   9   8        0.06        0.28      0.95 o 
   1   9   8       82.25       67.93      2.76 o 
   2   9   8       50.63       44.31      2.85 o 
   3   9   8       86.00       87.42      3.79 o 
   4   9   8       99.62      106.10      7.27 o 
   5   9   8       47.60       51.56      3.76 o 
 -10  10   8        6.11        6.37      2.07 o 
  -9  10   8       37.20       47.18      3.47 o 
  -8  10   8        0.48        0.11      2.15 o 
  -7  10   8       38.47       39.02      3.04 o 
  -6  10   8      118.75      115.10      4.77 o 
  -5  10   8       35.49       32.83      2.77 o 
  -4  10   8      107.72      102.41      4.41 o 
  -3  10   8       26.41       22.63      2.34 o 
  -2  10   8       13.85       10.56      1.43 o 
  -1  10   8       41.77       30.40      1.97 o 
   0  10   8       26.42       23.35      2.58 o 
   1  10   8       34.08       32.41      2.15 o 
   2  10   8       59.10       48.11      4.33 o 
   3  10   8       16.01       18.64      3.28 o 
   4  10   8        1.32       -1.79      1.32 o 
  -9  11   8       19.26       23.24      2.78 o 
  -8  11   8      171.92      185.61      6.52 o 
  -7  11   8       47.37       41.74      3.35 o 
  -6  11   8      219.87      233.36      7.18 o 
  -5  11   8      149.34      138.57      5.35 o 
  -4  11   8       40.84       41.71      3.14 o 
  -3  11   8       94.02      112.94      4.72 o 
  -2  11   8       27.71       31.91      2.71 o 
  -1  11   8       27.43       19.88      1.83 o 
   0  11   8        0.42       -0.57      1.10 o 
   1  11   8        7.02        4.14      1.99 o 
   2  11   8        0.33       -1.22      1.79 o 
   3  11   8        6.23        5.01      2.33 o 
  -7  12   8       59.84       66.98      4.14 o 
  -6  12   8       19.76       21.90      2.77 o 
  -5  12   8        1.41        2.20      1.85 o 
  -4  12   8        5.88        2.12      1.76 o 
  -3  12   8        0.00       -0.05      1.44 o 
  -2  12   8        6.50        6.18      1.82 o 
  -1  12   8       77.49       89.95      4.64 o 
   0  12   8        9.24       11.30      1.69 o 
   1  12   8        6.23        9.16      1.95 o 
   2  12   8        2.60        1.42      2.06 o 
  -5  13   8        0.02       -2.01      1.34 o 
  -4  13   8      131.17      154.26      6.02 o 
  -3  13   8        8.70       15.30      2.52 o 
  -2  13   8        0.05       -1.95      1.36 o 
  -1  13   8        2.45        1.57      1.64 o 
 -14   1   9       12.38       10.00      2.45 o 
 -13   1   9        2.88        6.20      1.88 o 
 -12   1   9       17.60       19.85      2.23 o 
 -11   1   9        0.73       -0.41      1.18 o 
 -10   1   9        2.76        4.02      1.29 o 
  -9   1   9       29.39       28.96      1.57 o 
  -8   1   9        0.05       -0.88      0.58 o 
  -7   1   9       11.01       13.01      0.77 o 
  -6   1   9      120.93      127.53      2.12 o 
  -5   1   9      309.73      310.40      4.25 o 
  -4   1   9       45.04       41.54      1.16 o 
  -3   1   9     2933.71     3010.18     26.81 o 
  -2   1   9      230.75      214.92      4.95 o 
  -1   1   9      313.90      344.65      9.36 o 
   0   1   9      520.24      508.01      9.45 o 
   1   1   9       52.02       49.54      2.52 o 
   2   1   9        5.44        4.75      1.47 o 
   3   1   9        9.72        4.58      1.53 o 
   4   1   9       12.01        9.17      1.38 o 
   5   1   9      148.35      137.53      3.84 o 
   6   1   9      102.95       98.25      2.90 o 
   7   1   9        0.05       -0.19      1.18 o 
 -14   2   9        0.34       -1.06      1.57 o 
 -13   2   9      165.95      158.12      5.53 o 
 -12   2   9       15.94       16.52      2.09 o 
 -11   2   9       37.92       34.71      2.57 o 
 -10   2   9      782.38      757.37     13.61 o 
  -9   2   9      487.13      478.66      7.51 o 
  -8   2   9      245.50      244.90      3.97 o 
  -7   2   9       82.76       85.63      1.76 o 
  -6   2   9      104.22      117.59      2.05 o 
  -5   2   9      194.20      217.46      3.00 o 
  -4   2   9      462.46      473.93      5.27 o 
  -3   2   9      227.48      223.67      2.83 o 
  -2   2   9      141.88      139.27      4.10 o 
  -1   2   9        5.00        3.66      1.06 o 
   0   2   9       35.77       44.07      2.31 o 
   1   2   9      113.93      136.58      4.15 o 
   2   2   9      472.96      485.09      9.56 o 
   3   2   9        4.86        0.48      2.32 o 
   4   2   9        4.82        2.70      1.14 o 
   5   2   9       37.87       31.99      1.75 o 
   6   2   9       67.78       60.84      3.44 o 
   7   2   9        0.96        1.74      1.50 o 
 -14   3   9       12.30       12.55      2.30 o 
 -13   3   9      107.49      116.84      4.97 o 
 -12   3   9       40.67       47.68      4.26 o 
 -11   3   9       42.03       39.41      4.33 o 
 -10   3   9      256.89      269.94      5.30 o 
  -9   3   9       31.35       27.13      1.41 o 
  -8   3   9      163.36      160.09      4.23 o 
  -7   3   9        1.43        0.47      0.49 o 
  -6   3   9       13.31       12.45      1.08 o 
  -5   3   9     1260.50     1282.56     13.75 o 
  -4   3   9        0.93       -0.40      0.26 o 
  -3   3   9        0.02       -0.12      0.48 o 
  -2   3   9        0.84       -0.17      0.48 o 
  -1   3   9        6.96        4.48      1.11 o 
   0   3   9      195.43      210.04      5.24 o 
   1   3   9      365.21      337.37      7.32 o 
   2   3   9      260.15      242.13      6.06 o 
   3   3   9        1.22        1.57      1.40 o 
   4   3   9      215.01      217.71      4.09 o 
   5   3   9       49.25       49.71      2.22 o 
   6   3   9       63.00       51.97      2.61 o 
   7   3   9      226.48      250.85      5.73 o 
 -14   4   9       10.60       12.46      2.67 o 
 -13   4   9        0.20       -0.85      1.30 o 
 -12   4   9        4.06        3.97      1.56 o 
 -11   4   9       15.73       19.63      3.67 o 
 -10   4   9      197.66      181.71      3.68 o 
  -9   4   9       43.94       51.15      2.09 o 
  -8   4   9        4.07        7.59      0.94 o 
  -7   4   9      106.89       92.26      2.29 o 
  -6   4   9      368.97      402.19      5.54 o 
  -5   4   9      254.09      269.43      3.59 o 
  -4   4   9      500.75      502.97      5.66 o 
  -3   4   9       39.61       46.87      1.52 o 
  -2   4   9      116.18      116.50      2.42 o 
  -1   4   9      824.20      800.61     11.03 o 
   0   4   9       57.74       58.74      2.79 o 
   1   4   9     1557.84     1531.41     43.97 o 
   2   4   9        3.24        3.78      2.99 o 
   3   4   9      212.17      223.90      6.04 o 
   4   4   9       29.76       31.50      1.65 o 
   5   4   9        8.67        8.14      1.46 o 
   6   4   9        0.37        0.21      2.66 o 
   7   4   9        0.43       -1.62      1.60 o 
 -13   5   9       12.27       15.51      2.27 o 
 -12   5   9        2.21        0.67      1.33 o 
 -11   5   9       55.02       48.76      2.09 o 
 -10   5   9       96.19       86.64      2.59 o 
  -9   5   9        2.11        1.42      0.98 o 
  -8   5   9      141.02      137.19      3.02 o 
  -7   5   9      168.12      156.55      3.15 o 
  -6   5   9       63.76       63.77      2.34 o 
  -5   5   9      130.99      130.71      2.32 o 
  -4   5   9        7.79        4.09      0.64 o 
  -3   5   9      672.34      682.13      8.18 o 
  -2   5   9        2.26        1.85      0.82 o 
  -1   5   9        6.37        7.77      1.12 o 
   0   5   9      530.72      539.47     14.77 o 
   1   5   9       51.39       50.05      2.88 o 
   2   5   9       19.73       19.36      2.06 o 
   3   5   9        0.05        0.82      1.30 o 
   4   5   9       21.08       23.19      2.39 o 
   5   5   9       63.64       64.62      3.47 o 
   6   5   9      101.10       99.99      4.41 o 
   7   5   9       18.56       23.09      2.57 o 
 -13   6   9        4.71        1.13      1.63 o 
 -12   6   9       42.71       42.51      3.18 o 
 -11   6   9        4.21        5.05      1.35 o 
 -10   6   9       44.57       48.12      2.04 o 
  -9   6   9       34.15       28.66      1.59 o 
  -8   6   9      185.46      163.87      3.40 o 
  -7   6   9      220.66      200.11      3.73 o 
  -6   6   9      212.28      201.44      3.63 o 
  -5   6   9      222.61      231.24      3.89 o 
  -4   6   9       72.61       68.85      1.91 o 
  -3   6   9        1.56        2.29      0.70 o 
  -2   6   9      358.56      340.97      5.90 o 
  -1   6   9       91.03       89.25      2.77 o 
   0   6   9      745.92      720.08     12.94 o 
   1   6   9       12.88       15.08      1.90 o 
   2   6   9     1459.68     1471.38     31.26 o 
   3   6   9       37.89       33.73      2.57 o 
   4   6   9        6.29        5.20      1.36 o 
   5   6   9        0.51        1.02      1.55 o 
   6   6   9       53.18       64.01      3.74 o 
 -12   7   9        5.53        4.21      1.86 o 
 -11   7   9       38.09       39.56      2.39 o 
 -10   7   9       31.88       28.09      2.09 o 
  -9   7   9      110.43      114.97      3.57 o 
  -8   7   9       11.67        9.04      1.36 o 
  -7   7   9       81.02       72.56      2.23 o 
  -6   7   9       10.74       12.39      1.51 o 
  -5   7   9      321.76      339.09      7.73 o 
  -4   7   9       20.42       20.53      1.44 o 
  -3   7   9       80.35       80.27      2.62 o 
  -2   7   9       26.51       21.57      1.54 o 
  -1   7   9      149.44      135.93      3.85 o 
   0   7   9        1.42       -0.76      0.88 o 
   1   7   9        0.25       -1.65      1.10 o 
   2   7   9       13.45       14.74      1.96 o 
   3   7   9        1.76       -0.12      1.14 o 
   4   7   9       33.25       30.42      2.53 o 
   5   7   9       81.95       81.74      7.00 o 
   6   7   9       52.02       55.09     10.29 o 
 -12   8   9       20.17       21.02      2.10 o 
 -11   8   9       41.73       40.25      2.52 o 
 -10   8   9      358.16      359.83      7.20 o 
  -9   8   9       24.14       27.94      2.24 o 
  -8   8   9     1114.53     1098.95     19.34 o 
  -7   8   9      510.05      502.82     10.71 o 
  -6   8   9      225.12      211.60      6.11 o 
  -5   8   9      794.32      761.31     20.83 o 
  -4   8   9      361.06      344.65      8.03 o 
  -3   8   9        1.19        2.51      0.98 o 
  -2   8   9       65.27       64.82      2.51 o 
  -1   8   9       15.17       12.50      1.39 o 
   0   8   9       43.58       45.48      2.28 o 
   1   8   9       26.47       22.83      2.15 o 
   2   8   9        1.07        3.03      1.66 o 
   3   8   9       41.89       43.04      2.78 o 
   4   8   9        0.14       -0.91      1.64 o 
   5   8   9        7.68       17.74      3.50 o 
 -11   9   9        0.71       -0.56      1.53 o 
 -10   9   9       14.41       14.39      2.33 o 
  -9   9   9       23.66       25.55      3.10 o 
  -8   9   9        5.10        7.30      1.96 o 
  -7   9   9      143.62      160.28      5.52 o 
  -6   9   9        0.09       -1.63      1.16 o 
  -5   9   9       29.09       25.60      2.64 o 
  -4   9   9       32.66       21.04      2.27 o 
  -3   9   9        0.18       -0.11      1.04 o 
  -2   9   9       16.34       15.34      1.78 o 
  -1   9   9      149.93      148.69      4.52 o 
   0   9   9       28.39       22.48      1.83 o 
   1   9   9       25.85       29.81      1.99 o 
   2   9   9      161.42      144.92      3.99 o 
   3   9   9       21.78       23.05      2.30 o 
   4   9   9       36.45       48.10      3.20 o 
 -10  10   9       14.68       12.01      2.34 o 
  -9  10   9        0.02       -0.73      1.43 o 
  -8  10   9       11.97       14.37      2.28 o 
  -7  10   9       10.72       12.99      3.60 o 
  -6  10   9        0.37        0.48      1.57 o 
  -5  10   9       12.37       15.58      2.26 o 
  -4  10   9       66.98       56.40      3.43 o 
  -3  10   9        5.58        3.59      1.71 o 
  -2  10   9      133.94      107.54      4.88 o 
  -1  10   9       13.90       19.09      1.80 o 
   0  10   9        2.53        3.39      1.21 o 
   1  10   9       30.32       27.14      4.18 o 
   2  10   9       11.64        6.73      2.54 o 
   3  10   9       33.62       35.75      3.69 o 
  -9  11   9        0.98        0.56      1.65 o 
  -8  11   9        2.17        2.03      2.89 o 
  -7  11   9       68.33       69.81      8.12 o 
  -6  11   9        9.51        9.27      2.20 o 
  -5  11   9        8.09       10.03      2.98 o 
  -4  11   9        0.78        1.86      1.65 o 
  -3  11   9       41.09       40.07      3.03 o 
  -2  11   9       39.25       31.75      5.52 o 
  -1  11   9        6.31        3.17      1.21 o 
   0  11   9        6.95        8.97      1.51 o 
   1  11   9        2.60        3.38      2.27 o 
   2  11   9        3.31        0.14      2.17 o 
  -7  12   9        9.90       12.82      2.79 o 
  -6  12   9        0.25        0.78      1.80 o 
  -5  12   9        2.92        3.15      1.79 o 
  -4  12   9       98.01       99.65      4.75 o 
  -3  12   9       42.79       47.50      3.43 o 
  -2  12   9        0.56        2.44      1.67 o 
  -1  12   9       13.12        9.07      1.62 o 
   0  12   9        1.12        0.74      1.28 o 
 -14   0  10       77.29       85.77      6.16 o 
 -13   0  10      156.05      152.86      7.71 o 
 -12   0  10      364.24      348.33     12.01 o 
 -11   0  10      273.59      240.43      9.17 o 
 -10   0  10      774.55      719.93     18.64 o 
  -9   0  10      625.06      579.79     15.60 o 
  -8   0  10       62.38       61.78      2.51 o 
  -7   0  10      572.19      548.28      9.72 o 
  -6   0  10      195.61      169.55      9.81 o 
  -5   0  10       44.15       53.07      2.22 o 
  -4   0  10       82.83       99.09      3.10 o 
  -3   0  10     9450.85    10011.79    136.21 o 
  -2   0  10        1.42        6.33      1.69 o 
  -1   0  10     2281.52     2492.08     51.70 o 
   0   0  10      521.09      524.67     14.11 o 
   1   0  10      136.28      148.36      6.36 o 
   2   0  10      273.96      230.95      8.59 o 
   3   0  10        5.59        7.51      2.61 o 
   4   0  10        9.02       13.13      2.77 o 
   5   0  10       14.53       20.65      2.27 o 
   6   0  10       27.18       32.16      2.74 o 
   7   0  10       21.68       24.82      2.71 o 
 -14   1  10        2.16        2.18      1.72 o 
 -13   1  10       21.88       21.56      2.74 o 
 -12   1  10       67.40       71.34      3.62 o 
 -11   1  10        5.62        6.06      1.56 o 
 -10   1  10      173.38      172.70      7.31 o 
  -9   1  10        6.74        7.46      1.08 o 
  -8   1  10        6.97        6.06      0.97 o 
  -7   1  10        3.51        3.81      0.57 o 
  -6   1  10        0.67       -0.03      0.42 o 
  -5   1  10       56.59       65.79      2.02 o 
  -4   1  10       27.93       27.84      1.04 o 
  -3   1  10      855.70      885.72     10.13 o 
  -2   1  10      947.49      936.15     15.31 o 
  -1   1  10      132.66      128.93      3.91 o 
   0   1  10      701.12      679.87     17.78 o 
   1   1  10      156.15      166.58      4.83 o 
   2   1  10      133.00      133.83      4.54 o 
   3   1  10      325.55      322.82      7.67 o 
   4   1  10       36.81       39.49      2.24 o 
   5   1  10       40.29       40.59      2.03 o 
   6   1  10        1.37        0.86      1.17 o 
   7   1  10        2.62        2.57      1.46 o 
 -14   2  10       17.63       17.07      2.47 o 
 -13   2  10       65.52       56.29      4.60 o 
 -12   2  10        0.26        0.06      2.11 o 
 -11   2  10       20.82       18.65      3.45 o 
 -10   2  10     1068.14      997.35     17.06 o 
  -9   2  10       12.31       14.03      2.28 o 
  -8   2  10      121.70      124.56      2.70 o 
  -7   2  10      245.00      243.13      3.69 o 
  -6   2  10      511.44      514.78      5.77 o 
  -5   2  10      222.65      204.67      3.35 o 
  -4   2  10        2.98        1.38      0.45 o 
  -3   2  10       68.47       77.11      1.71 o 
  -2   2  10       68.95       71.34      2.79 o 
  -1   2  10      107.16      114.36      3.71 o 
   0   2  10       17.39       16.16      1.71 o 
   1   2  10      162.17      159.35      4.82 o 
   2   2  10      492.25      480.23      9.80 o 
   3   2  10        9.99       13.84      1.99 o 
   4   2  10        8.89        5.36      1.35 o 
   5   2  10      130.68      125.76      3.27 o 
   6   2  10       45.95       36.39      2.01 o 
   7   2  10       47.14       41.78      2.61 o 
 -14   3  10        5.61        9.51      2.18 o 
 -13   3  10        3.60        2.21      1.72 o 
 -12   3  10       17.85       16.70      2.20 o 
 -11   3  10       31.42       34.40      2.61 o 
 -10   3  10        8.07        7.15      1.21 o 
  -9   3  10      103.55       89.73      2.39 o 
  -8   3  10        8.50       10.30      1.01 o 
  -7   3  10      146.62      145.58      3.62 o 
  -6   3  10      612.03      606.76      6.64 o 
  -5   3  10      243.40      228.42      3.25 o 
  -4   3  10       21.31       17.30      1.04 o 
  -3   3  10        8.97       10.66      0.78 o 
  -2   3  10      111.46      106.71      3.49 o 
  -1   3  10       55.04       54.08      3.32 o 
   0   3  10      128.30      133.07      5.85 o 
   1   3  10      260.06      252.26      8.78 o 
   2   3  10      441.23      433.70      9.21 o 
   3   3  10       49.99       50.96      3.18 o 
   4   3  10       18.28       16.48      1.42 o 
   5   3  10        0.61        2.41      1.11 o 
   6   3  10        4.35        1.62      1.44 o 
 -14   4  10        3.47        6.49      4.40 o 
 -13   4  10       33.02       35.71      2.92 o 
 -12   4  10        0.06        1.23      1.45 o 
 -11   4  10       39.68       44.26      2.35 o 
 -10   4  10       14.83       15.16      2.08 o 
  -9   4  10        0.81        1.73      0.79 o 
  -8   4  10       81.16       81.98      2.27 o 
  -7   4  10        0.19       -0.19      0.60 o 
  -6   4  10      374.87      384.54      4.75 o 
  -5   4  10      229.96      246.00      3.48 o 
  -4   4  10       87.66       74.46      2.76 o 
  -3   4  10        2.41        3.88      0.74 o 
  -2   4  10      944.02      880.63     10.42 o 
  -1   4  10       15.02       14.78      2.55 o 
   0   4  10      703.96      706.14     12.76 o 
   1   4  10      927.58      973.91     16.71 o 
   2   4  10      546.43      540.27     10.80 o 
   3   4  10      134.96      139.00      4.78 o 
   4   4  10        0.14        0.44      0.89 o 
   5   4  10       23.04       23.04      2.02 o 
   6   4  10        0.02        0.88      1.69 o 
 -13   5  10        0.22       -1.51      1.18 o 
 -12   5  10       22.11       30.94      2.19 o 
 -11   5  10       38.88       31.67      1.78 o 
 -10   5  10       25.11       23.82      1.55 o 
  -9   5  10        3.38        3.62      0.86 o 
  -8   5  10       29.22       30.03      1.60 o 
  -7   5  10       22.74       24.07      1.32 o 
  -6   5  10       57.62       63.37      1.95 o 
  -5   5  10      121.02      124.09      2.34 o 
  -4   5  10      125.01      128.80      3.28 o 
  -3   5  10       83.95       86.33      2.19 o 
  -2   5  10      418.63      438.27      7.12 o 
  -1   5  10      192.09      186.05      5.20 o 
   0   5  10        0.93        2.92      1.39 o 
   1   5  10      596.67      588.72     11.44 o 
   2   5  10        4.32        7.78      1.76 o 
   3   5  10       55.86       46.14      2.96 o 
   4   5  10        8.74       10.94      1.59 o 
   5   5  10       58.19       62.29      4.28 o 
   6   5  10       21.25       19.29      2.57 o 
 -13   6  10       15.68       18.56      2.49 o 
 -12   6  10      135.16      143.13      5.39 o 
 -11   6  10       44.85       43.80      2.08 o 
 -10   6  10        0.37       -0.77      0.83 o 
  -9   6  10        3.13        3.25      1.01 o 
  -8   6  10       73.25       70.85      2.29 o 
  -7   6  10      316.82      304.52      4.92 o 
  -6   6  10       10.16        7.20      0.97 o 
  -5   6  10      563.75      593.03      7.66 o 
  -4   6  10       24.97       24.32      1.52 o 
  -3   6  10      263.44      253.93      4.12 o 
  -2   6  10      747.25      729.76     10.60 o 
  -1   6  10        3.50        0.85      0.91 o 
   0   6  10      363.28      324.70      7.57 o 
   1   6  10      198.88      193.49      5.61 o 
   2   6  10       23.66       20.83      2.30 o 
   3   6  10       54.11       53.86      3.19 o 
   4   6  10       28.14       36.73      2.81 o 
   5   6  10       41.73       48.73      9.98 o 
 -12   7  10       95.79      102.92      3.80 o 
 -11   7  10        5.46        4.32      1.34 o 
 -10   7  10       14.76       16.66      1.74 o 
  -9   7  10       23.50       19.62      1.79 o 
  -8   7  10      162.24      151.43      4.06 o 
  -7   7  10        8.92        7.88      1.07 o 
  -6   7  10       21.51       18.10      1.29 o 
  -5   7  10      670.24      685.97     12.84 o 
  -4   7  10      333.04      303.22      5.85 o 
  -3   7  10      267.26      265.73      5.20 o 
  -2   7  10        0.00        1.41      0.95 o 
  -1   7  10        4.28        1.57      1.03 o 
   0   7  10        5.60        4.99      1.47 o 
   1   7  10        1.81        1.87      1.35 o 
   2   7  10       23.96       18.55      2.18 o 
   3   7  10        5.87        4.24      1.69 o 
   4   7  10       32.80       36.47      3.79 o 
   5   7  10       30.59       35.51      7.05 o 
 -12   8  10        6.14        7.42      1.65 o 
 -11   8  10        7.82        8.98      1.62 o 
 -10   8  10       12.11       11.96      1.75 o 
  -9   8  10      364.00      391.31      9.42 o 
  -8   8  10      113.31      122.61      4.82 o 
  -7   8  10       20.87       18.44      2.24 o 
  -6   8  10      403.81      401.69      9.19 o 
  -5   8  10      147.76      157.41      5.21 o 
  -4   8  10      204.16      185.53      6.01 o 
  -3   8  10        1.10       -0.66      0.89 o 
  -2   8  10       97.71       97.06      3.08 o 
  -1   8  10       36.00       33.55      2.00 o 
   0   8  10       58.60       54.33      2.53 o 
   1   8  10        0.37        1.14      2.25 o 
   2   8  10        0.02        0.11      1.30 o 
   3   8  10       41.25       36.60      2.79 o 
   4   8  10       67.91       83.36      4.13 o 
 -11   9  10        0.33        0.15      1.70 o 
 -10   9  10       19.25       22.54      2.63 o 
  -9   9  10        1.94        1.89      1.63 o 
  -8   9  10      136.97      129.85      5.15 o 
  -7   9  10      122.57      132.29      5.11 o 
  -6   9  10       25.22       23.49      3.42 o 
  -5   9  10       56.39       48.08      3.15 o 
  -4   9  10      168.31      155.94      6.26 o 
  -3   9  10       18.31       16.24      1.80 o 
  -2   9  10        1.68        0.69      1.01 o 
  -1   9  10        4.72        4.72      1.26 o 
   0   9  10        1.89        1.40      1.51 o 
   1   9  10       12.38       12.15      1.93 o 
   2   9  10        2.92        3.93      1.29 o 
   3   9  10       39.81       55.81      3.36 o 
 -10  10  10        6.41       10.04      2.35 o 
  -9  10  10        0.46        1.81      1.81 o 
  -8  10  10        0.22        0.90      1.54 o 
  -7  10  10       17.45       15.92      2.37 o 
  -6  10  10        4.52        5.59      2.47 o 
  -5  10  10      164.75      150.75      5.47 o 
  -4  10  10      572.57      539.62     11.62 o 
  -3  10  10        0.10       -0.30      1.47 o 
  -2  10  10      248.06      217.51      5.12 o 
  -1  10  10        2.70        5.97      1.34 o 
   0  10  10       40.71       46.87      3.21 o 
   1  10  10        4.99        7.87      1.90 o 
   2  10  10       27.26       27.68      2.54 o 
  -9  11  10        2.53        1.00      1.66 o 
  -8  11  10        3.33        3.11      1.85 o 
  -7  11  10       16.55       15.07      3.47 o 
  -6  11  10      105.46      102.32      4.84 o 
  -5  11  10      137.50      125.29      7.48 o 
  -4  11  10        0.11       -0.85      2.03 o 
  -3  11  10       70.46       67.05      3.84 o 
  -2  11  10       25.68       25.95      3.57 o 
  -1  11  10       25.73       28.98      2.17 o 
   0  11  10        9.18       10.82      1.69 o 
   1  11  10        1.18        0.47      1.96 o 
  -7  12  10       36.94       41.34      3.99 o 
  -6  12  10        5.31        3.81      1.90 o 
  -5  12  10        0.31        0.49      1.69 o 
  -4  12  10       29.23       27.18      2.88 o 
  -3  12  10        1.07        1.68      1.65 o 
  -2  12  10        2.82        5.53      2.71 o 
  -1  12  10        8.92       13.04      1.84 o 
 -14   1  11       16.42       17.04      2.46 o 
 -13   1  11      128.08      134.84      5.21 o 
 -12   1  11       36.46       39.37      6.70 o 
 -11   1  11       21.23       20.88      2.62 o 
 -10   1  11        0.12        1.36      1.29 o 
  -9   1  11      400.88      379.10      6.48 o 
  -8   1  11      159.69      167.60      4.09 o 
  -7   1  11       38.97       30.60      1.37 o 
  -6   1  11        2.15        1.42      0.57 o 
  -5   1  11      100.91      101.32      2.34 o 
  -4   1  11       47.58       49.97      1.66 o 
  -3   1  11       26.64       26.51      1.84 o 
  -2   1  11        0.04        0.42      0.90 o 
  -1   1  11       73.05       82.89      3.28 o 
   0   1  11      169.02      187.36      9.02 o 
   1   1  11      407.25      395.82      8.60 o 
   2   1  11       26.65       35.61      2.76 o 
   3   1  11       63.38       59.82      3.42 o 
   4   1  11       17.80       16.82      1.83 o 
   5   1  11        2.09        1.36      1.17 o 
   6   1  11        4.54        1.90      1.35 o 
 -14   2  11       15.77       15.54      2.40 o 
 -13   2  11        6.11        2.08      1.68 o 
 -12   2  11       28.19       27.33      2.54 o 
 -11   2  11        4.16        7.47      1.73 o 
 -10   2  11     1328.28     1331.37     21.70 o 
  -9   2  11       43.15       44.54      2.08 o 
  -8   2  11      607.79      598.69      8.99 o 
  -7   2  11      956.59      907.85     10.53 o 
  -6   2  11      136.61      109.84      2.23 o 
  -5   2  11       11.13       12.60      0.83 o 
  -4   2  11        1.98        1.40      0.52 o 
  -3   2  11       19.58       23.45      1.89 o 
  -2   2  11      111.00      113.84      4.36 o 
  -1   2  11      309.43      305.59      6.95 o 
   0   2  11      140.54      147.02      4.64 o 
   1   2  11        7.86        9.09      1.73 o 
   2   2  11       17.05       16.29      2.10 o 
   3   2  11        7.17        8.41      1.94 o 
   4   2  11       29.63       27.86      1.78 o 
   5   2  11        7.74        6.61      1.33 o 
   6   2  11        0.32        3.14      1.30 o 
 -14   3  11        1.98        0.87      1.63 o 
 -13   3  11      184.33      166.31      5.85 o 
 -12   3  11      115.77      109.59      4.57 o 
 -11   3  11       33.88       38.28      2.73 o 
 -10   3  11       96.96       94.37      3.09 o 
  -9   3  11       96.13      105.25      3.12 o 
  -8   3  11      169.19      173.66      4.46 o 
  -7   3  11       26.17       24.88      1.32 o 
  -6   3  11        5.20        4.71      0.70 o 
  -5   3  11        4.41        2.26      0.79 o 
  -4   3  11        0.68        0.68      0.51 o 
  -3   3  11        4.47        2.67      0.83 o 
  -2   3  11      492.97      474.65      9.31 o 
  -1   3  11      130.88      117.71      4.03 o 
   0   3  11      181.69      185.22      7.55 o 
   1   3  11      239.58      244.19     11.45 o 
   2   3  11       52.07       53.00      3.18 o 
   3   3  11        5.25        5.63      1.81 o 
   4   3  11       16.35       16.65      1.54 o 
   5   3  11        1.92        1.47      1.23 o 
   6   3  11        1.10       -0.54      2.80 o 
 -14   4  11        8.83        9.40      2.10 o 
 -13   4  11       59.32       55.19      6.85 o 
 -12   4  11        4.92        5.94      1.79 o 
 -11   4  11        1.64        1.02      1.31 o 
 -10   4  11       12.48       13.30      1.26 o 
  -9   4  11       24.51       27.43      1.75 o 
  -8   4  11      136.17      138.73      4.33 o 
  -7   4  11      215.74      201.09      4.31 o 
  -6   4  11      536.92      538.83      6.98 o 
  -5   4  11       23.76       23.80      1.42 o 
  -4   4  11      233.30      232.81      3.86 o 
  -3   4  11       46.29       48.78      1.55 o 
  -2   4  11      279.22      272.38      6.45 o 
  -1   4  11      112.09      111.28      4.62 o 
   0   4  11      111.90      118.17      5.04 o 
   1   4  11      761.03      744.93     13.82 o 
   2   4  11        3.67        3.92      2.77 o 
   3   4  11        4.07        5.81      1.75 o 
   4   4  11        2.13        3.16      1.34 o 
   5   4  11       16.98       14.31      2.31 o 
 -13   5  11        0.72        2.77      1.66 o 
 -12   5  11       42.17       51.47      4.42 o 
 -11   5  11       80.79       75.37      2.55 o 
 -10   5  11       93.30       85.84      2.63 o 
  -9   5  11        0.14        1.12      0.79 o 
  -8   5  11       16.51       16.27      1.24 o 
  -7   5  11        9.12        8.29      0.98 o 
  -6   5  11      159.63      175.69      3.44 o 
  -5   5  11      121.16      124.62      2.43 o 
  -4   5  11      144.64      132.75      2.82 o 
  -3   5  11     2481.58     2442.08     25.33 o 
  -2   5  11      856.74      824.89     11.73 o 
  -1   5  11     1719.43     1668.11     26.22 o 
   0   5  11      166.86      168.84      9.07 o 
   1   5  11        1.28        0.59      1.45 o 
   2   5  11        0.69        2.79      1.59 o 
   3   5  11       37.05       35.44      2.83 o 
   4   5  11        0.80        2.21      1.33 o 
   5   5  11        3.51        1.23      1.65 o 
 -13   6  11       24.01       27.88      4.03 o 
 -12   6  11       37.98       39.58      2.69 o 
 -11   6  11        2.16        2.68      1.28 o 
 -10   6  11       17.92       19.62      2.64 o 
  -9   6  11        1.50        2.23      0.95 o 
  -8   6  11       10.80       10.35      1.17 o 
  -7   6  11      217.37      205.23      3.92 o 
  -6   6  11       36.23       40.49      1.74 o 
  -5   6  11      349.22      372.58      4.88 o 
  -4   6  11       47.74       47.75      1.81 o 
  -3   6  11       14.97       15.51      1.76 o 
  -2   6  11      776.00      794.25     11.53 o 
  -1   6  11      135.16      137.77      4.74 o 
   0   6  11        0.01        0.70      1.30 o 
   1   6  11        3.15        1.75      1.42 o 
   2   6  11        4.61        3.77      2.15 o 
   3   6  11        3.52        6.13      2.35 o 
   4   6  11       61.12       69.16      3.74 o 
   5   6  11       30.84       35.49      4.01 o 
 -12   7  11       58.84       67.70      3.23 o 
 -11   7  11      210.54      211.22      5.32 o 
 -10   7  11        9.72       10.47      1.58 o 
  -9   7  11       48.11       46.19      2.06 o 
  -8   7  11      160.23      154.22      4.66 o 
  -7   7  11      309.54      305.85      5.13 o 
  -6   7  11      281.51      286.18      5.69 o 
  -5   7  11      437.67      438.39      9.42 o 
  -4   7  11       55.14       50.86      2.97 o 
  -3   7  11      262.59      242.70      6.63 o 
  -2   7  11      437.29      422.55      7.36 o 
  -1   7  11        0.44       -1.24      0.94 o 
   0   7  11       30.13       35.54      2.69 o 
   1   7  11       46.12       56.43      3.24 o 
   2   7  11       26.18       28.00      2.60 o 
   3   7  11        4.73        1.88      1.34 o 
   4   7  11      104.16      107.81      4.69 o 
 -12   8  11        1.54        1.66      1.49 o 
 -11   8  11        9.77        9.36      1.70 o 
 -10   8  11        0.86        0.80      1.62 o 
  -9   8  11       43.29       39.66      3.11 o 
  -8   8  11       11.35       10.34      1.99 o 
  -7   8  11        0.12       -1.42      1.84 o 
  -6   8  11      209.69      199.45      6.05 o 
  -5   8  11        7.40       11.61      1.88 o 
  -4   8  11       34.65       31.87      2.52 o 
  -3   8  11       29.44       25.68      1.82 o 
  -2   8  11       71.76       69.16      2.81 o 
  -1   8  11        2.58       -0.02      1.05 o 
   0   8  11       20.25       17.54      2.15 o 
   1   8  11        5.28        3.97      1.62 o 
   2   8  11        0.13        0.19      1.44 o 
   3   8  11        4.31        6.84      1.78 o 
 -11   9  11        4.37        7.39      4.35 o 
 -10   9  11        2.27        0.96      1.57 o 
  -9   9  11       43.10       46.16      3.37 o 
  -8   9  11        4.99        3.52      2.05 o 
  -7   9  11        4.48        0.41      1.56 o 
  -6   9  11       30.16       26.26      4.26 o 
  -5   9  11       95.31       85.16      5.67 o 
  -4   9  11      207.67      202.51      6.22 o 
  -3   9  11      186.33      191.32      4.92 o 
  -2   9  11       12.91       12.30      1.86 o 
  -1   9  11        0.38       -0.55      1.01 o 
   0   9  11        0.44        1.46      1.47 o 
   1   9  11        3.59        0.55      1.44 o 
   2   9  11        0.01       -1.00      1.44 o 
   3   9  11        3.31        5.26      2.03 o 
 -10  10  11        5.24        5.00      1.92 o 
  -9  10  11        0.00       -0.52      1.53 o 
  -8  10  11        5.55        3.40      1.80 o 
  -7  10  11        5.93        5.47      2.66 o 
  -6  10  11       21.91       24.55      4.67 o 
  -5  10  11        0.57        0.90      1.47 o 
  -4  10  11       34.75       33.38      2.89 o 
  -3  10  11        3.56        2.45      1.64 o 
  -2  10  11       84.95       92.17      4.08 o 
  -1  10  11        0.35        1.97      1.26 o 
   0  10  11        0.60        0.42      1.33 o 
   1  10  11        0.27        0.44      1.55 o 
  -8  11  11       19.03       17.68      3.32 o 
  -7  11  11        7.57        5.72      2.06 o 
  -6  11  11        0.03       -1.45      2.01 o 
  -5  11  11       91.32       94.29      4.57 o 
  -4  11  11      110.14      123.24      5.27 o 
  -3  11  11       41.03       46.77      6.77 o 
  -2  11  11       52.18       38.64      4.28 o 
  -1  11  11        9.14       13.43      1.91 o 
   0  11  11       12.56        9.08      1.67 o 
  -5  12  11       82.77       93.19      7.38 o 
  -4  12  11       81.97       93.67      4.86 o 
  -3  12  11        0.84        0.11      1.64 o 
 -14   0  12       38.01       44.73      4.77 o 
 -13   0  12        5.77        4.50      2.30 o 
 -12   0  12       19.41       19.42      3.35 o 
 -11   0  12       15.79       14.65      2.91 o 
 -10   0  12      115.76      112.74      6.12 o 
  -9   0  12        0.19        0.37      1.62 o 
  -8   0  12      209.69      200.43      5.14 o 
  -7   0  12      457.77      442.53      8.69 o 
  -6   0  12        8.99       16.15      1.60 o 
  -5   0  12       76.96       80.77      3.05 o 
  -4   0  12       32.49       18.69      1.66 o 
  -3   0  12       76.26       90.71      4.74 o 
  -2   0  12       13.59       10.59      2.23 o 
  -1   0  12       16.57       13.03      2.40 o 
   0   0  12        9.07       20.74      2.94 o 
   1   0  12       20.10       18.47      3.01 o 
   2   0  12      836.72      792.61     20.88 o 
   3   0  12       72.82       73.96      5.65 o 
   4   0  12       32.50       30.08      4.16 o 
   5   0  12       56.65       54.44      6.94 o 
 -14   1  12        2.69        1.86      1.70 o 
 -13   1  12        0.21        0.96      1.47 o 
 -12   1  12       58.38       54.40      6.11 o 
 -11   1  12      408.36      440.10     13.53 o 
 -10   1  12      958.88      967.25     16.90 o 
  -9   1  12       30.60       34.75      1.96 o 
  -8   1  12      549.93      528.54      7.02 o 
  -7   1  12      156.05      158.02      3.18 o 
  -6   1  12      669.00      682.64      8.49 o 
  -5   1  12       12.17       18.20      1.16 o 
  -4   1  12      296.71      308.93      4.77 o 
  -3   1  12       33.03       34.86      2.22 o 
  -2   1  12        3.81        4.57      1.98 o 
  -1   1  12       24.71       29.93      2.31 o 
   0   1  12       71.17       47.29      3.30 o 
   1   1  12      313.94      313.64      7.67 o 
   2   1  12      379.76      362.98      8.59 o 
   3   1  12      186.43      172.30      5.72 o 
   4   1  12        0.88        2.49      1.16 o 
   5   1  12       11.09       14.12      1.66 o 
 -14   2  12        3.71        4.78      1.87 o 
 -13   2  12        0.00        1.47      1.57 o 
 -12   2  12       78.36       81.57      3.99 o 
 -11   2  12      121.93      127.40      4.80 o 
 -10   2  12       17.75       17.60      2.14 o 
  -9   2  12       13.64       17.46      2.09 o 
  -8   2  12      583.60      579.95      8.96 o 
  -7   2  12      130.51      123.72      2.77 o 
  -6   2  12      264.15      285.53      5.32 o 
  -5   2  12       52.10       56.78      1.58 o 
  -4   2  12        0.03       -0.03      0.60 o 
  -3   2  12        3.75        6.06      1.30 o 
  -2   2  12        0.21       -0.49      1.86 o 
  -1   2  12       68.88       72.24      3.55 o 
   0   2  12       16.60       17.22      3.59 o 
   1   2  12       84.66       73.84      3.62 o 
   2   2  12       40.20       42.60      3.50 o 
   3   2  12       10.33       14.19      4.89 o 
   4   2  12       30.70       31.46      1.96 o 
   5   2  12        1.11        1.01      1.21 o 
 -14   3  12        1.35       -0.07      2.59 o 
 -13   3  12      121.50      117.56      4.93 o 
 -12   3  12       48.10       35.40      2.89 o 
 -11   3  12       26.11       30.30      2.61 o 
 -10   3  12       33.06       29.69      1.89 o 
  -9   3  12       14.03       11.70      1.37 o 
  -8   3  12     2001.89     2002.05     24.76 o 
  -7   3  12      332.04      309.84      5.75 o 
  -6   3  12       48.51       49.13      1.55 o 
  -5   3  12      157.25      173.41      2.92 o 
  -4   3  12        4.10        6.21      0.86 o 
  -3   3  12        0.02        1.92      1.17 o 
  -2   3  12        0.66        0.35      1.07 o 
  -1   3  12       33.84       31.68      4.40 o 
   0   3  12      516.92      495.70     10.26 o 
   1   3  12      853.22      835.15     15.29 o 
   2   3  12       85.40       92.51      4.21 o 
   3   3  12       47.55       51.00      3.43 o 
   4   3  12      142.89      152.43      4.45 o 
   5   3  12       17.70       20.88      2.56 o 
 -14   4  12        0.09       -0.83      1.51 o 
 -13   4  12       72.36       73.37      4.00 o 
 -12   4  12       14.86       19.15      2.40 o 
 -11   4  12       51.71       53.20      3.16 o 
 -10   4  12       14.81       13.57      1.73 o 
  -9   4  12        0.05        0.20      0.90 o 
  -8   4  12       51.09       58.54      2.57 o 
  -7   4  12        7.50       12.26      1.13 o 
  -6   4  12       18.73       19.53      1.12 o 
  -5   4  12       57.91       64.09      2.02 o 
  -4   4  12        0.01       -0.96      0.64 o 
  -3   4  12      594.40      622.28      9.38 o 
  -2   4  12       27.42       34.86      2.46 o 
  -1   4  12      509.82      523.58     10.63 o 
   0   4  12       20.96       21.61      2.49 o 
   1   4  12      428.25      409.40      9.27 o 
   2   4  12        5.23        4.35      1.70 o 
   3   4  12       49.90       64.17      7.87 o 
   4   4  12       13.17       15.95      2.96 o 
   5   4  12       75.08       81.38      4.19 o 
 -13   5  12       18.72       15.07      2.36 o 
 -12   5  12       59.25       67.74      3.74 o 
 -11   5  12        4.79        7.21      2.14 o 
 -10   5  12       11.45       11.61      1.28 o 
  -9   5  12        7.12        8.74      1.13 o 
  -8   5  12        0.65        0.93      0.84 o 
  -7   5  12        6.13        4.78      0.93 o 
  -6   5  12       97.81       96.36      2.54 o 
  -5   5  12      220.74      221.65      3.98 o 
  -4   5  12      523.89      520.57      7.01 o 
  -3   5  12       15.56       18.40      1.38 o 
  -2   5  12     4213.73     4148.19     72.63 o 
  -1   5  12      626.31      617.43     14.62 o 
   0   5  12      345.20      352.80      8.39 o 
   1   5  12        0.11        0.52      1.44 o 
   2   5  12       25.42       25.06      2.62 o 
   3   5  12        0.03       -1.94      1.49 o 
   4   5  12        3.74        3.54      1.56 o 
 -13   6  12        6.85        8.12      2.88 o 
 -12   6  12        0.22        0.73      1.43 o 
 -11   6  12       14.71       16.38      1.64 o 
 -10   6  12      121.74      123.88      3.30 o 
  -9   6  12      181.03      200.28      4.89 o 
  -8   6  12       40.80       40.88      1.87 o 
  -7   6  12       76.42       77.92      2.41 o 
  -6   6  12       10.42       12.33      1.19 o 
  -5   6  12      140.95      147.92      3.14 o 
  -4   6  12      415.46      402.79      5.89 o 
  -3   6  12        0.18       -0.02      1.10 o 
  -2   6  12       91.38       86.44      3.97 o 
  -1   6  12        3.93        8.86      1.82 o 
   0   6  12       21.71       18.47      2.27 o 
   1   6  12        2.38        5.01      1.74 o 
   2   6  12        6.12        8.69      1.98 o 
   3   6  12        0.21        2.15      1.82 o 
   4   6  12        2.20        7.76      2.01 o 
 -12   7  12      255.11      272.60      6.33 o 
 -11   7  12        9.97        9.56      2.16 o 
 -10   7  12       21.80       26.21      2.06 o 
  -9   7  12      175.32      171.18      3.87 o 
  -8   7  12        1.69        1.16      0.92 o 
  -7   7  12       38.25       40.57      2.22 o 
  -6   7  12        9.90       11.83      1.85 o 
  -5   7  12       18.50       22.12      2.39 o 
  -4   7  12      188.38      195.00      4.49 o 
  -3   7  12      332.60      328.40      6.29 o 
  -2   7  12      104.73       99.35      3.23 o 
  -1   7  12      141.31      140.84      4.96 o 
   0   7  12       95.63       97.03      4.23 o 
   1   7  12       13.55       15.19      4.86 o 
   2   7  12        1.24        2.48      1.72 o 
   3   7  12        0.00       -1.65      1.24 o 
 -11   8  12       66.98       65.26      4.04 o 
 -10   8  12       61.68       57.09      8.53 o 
  -9   8  12       12.78        9.76      1.98 o 
  -8   8  12       32.68       31.60      2.76 o 
  -7   8  12        1.65        1.88      1.51 o 
  -6   8  12       36.93       34.21      2.70 o 
  -5   8  12        9.65        7.99      1.73 o 
  -4   8  12        3.69        3.01      1.47 o 
  -3   8  12       25.89       28.56      2.19 o 
  -2   8  12        2.35        1.40      1.19 o 
  -1   8  12       84.51       91.30      4.11 o 
   0   8  12        3.85        3.12      1.64 o 
   1   8  12        0.13        0.14      2.23 o 
   2   8  12       20.70       25.16      2.80 o 
   3   8  12        7.51       10.26      2.09 o 
 -10   9  12        0.13       -0.61      1.58 o 
  -9   9  12        3.75        1.77      1.67 o 
  -8   9  12        1.33        1.64      1.64 o 
  -7   9  12       38.14       43.09      3.22 o 
  -6   9  12      449.02      428.62     10.02 o 
  -5   9  12       63.15       61.34      6.82 o 
  -4   9  12      169.54      154.55      5.89 o 
  -3   9  12        6.33        9.26      1.50 o 
  -2   9  12       70.18       78.45      3.08 o 
  -1   9  12       17.58       19.45      2.27 o 
   0   9  12        0.74        0.01      1.41 o 
   1   9  12       33.01       39.86      3.17 o 
   2   9  12       15.50       19.01      4.53 o 
  -9  10  12        6.94        7.76      2.02 o 
  -8  10  12        0.76        1.21      1.69 o 
  -7  10  12       15.00       14.75      2.41 o 
  -6  10  12      105.98       93.29      5.24 o 
  -5  10  12       15.43       10.96      2.15 o 
  -4  10  12        0.07       -0.20      1.48 o 
  -3  10  12        4.80        5.08      1.84 o 
  -2  10  12       10.51        7.91      1.54 o 
  -1  10  12       29.03       30.47      1.98 o 
   0  10  12       13.53       18.76      2.46 o 
  -7  11  12       65.78       68.31      4.24 o 
  -6  11  12       16.13       15.44      3.21 o 
  -5  11  12       36.74       41.97      3.41 o 
  -4  11  12       49.24       57.06      3.76 o 
  -3  11  12       32.29       28.93      3.00 o 
  -2  11  12        3.89        3.26      1.82 o 
  -1  11  12        0.16       -0.50      1.31 o 
 -14   1  13        0.74       -0.54      1.45 o 
 -13   1  13       11.58       11.51      2.09 o 
 -12   1  13       16.67       17.06      2.25 o 
 -11   1  13        7.12        6.28      1.77 o 
 -10   1  13       12.92       12.34      2.02 o 
  -9   1  13        0.53        0.62      1.60 o 
  -8   1  13      191.41      196.81      3.74 o 
  -7   1  13      659.00      622.63     28.04 o 
  -6   1  13      133.25      140.30      3.04 o 
  -5   1  13       43.10       44.13      1.72 o 
  -4   1  13       70.22       66.51      2.98 o 
  -3   1  13       25.20       24.11      2.05 o 
  -2   1  13       16.39       20.20      1.99 o 
  -1   1  13        1.08        2.54      1.34 o 
   0   1  13        3.95        1.26      1.43 o 
   1   1  13        1.37        1.89      1.72 o 
   2   1  13      220.45      207.96      6.43 o 
   3   1  13        3.49        0.90      1.86 o 
   4   1  13        4.32        1.03      1.59 o 
 -14   2  13       12.25        8.82      3.03 o 
 -13   2  13       46.08       46.83      3.35 o 
 -12   2  13       67.02       60.36      5.87 o 
 -11   2  13      191.06      183.22     18.52 o 
 -10   2  13       64.69       65.22      3.48 o 
  -9   2  13        0.02        0.62      0.96 o 
  -8   2  13       22.38       20.79      2.00 o 
  -7   2  13      157.36      138.41      2.74 o 
  -6   2  13       76.61       67.82      2.12 o 
  -5   2  13       81.85       85.88      2.37 o 
  -4   2  13       72.55       62.90      2.36 o 
  -3   2  13       12.41       14.44      3.40 o 
  -2   2  13       57.34       57.55      3.03 o 
  -1   2  13       69.51       64.91      3.34 o 
   0   2  13      295.55      269.20      7.07 o 
   1   2  13       60.00       60.38      4.30 o 
   2   2  13      100.35      117.32      9.46 o 
   3   2  13      185.64      191.50      6.36 o 
   4   2  13       25.74       25.65      1.97 o 
 -14   3  13        2.89        2.64      1.81 o 
 -13   3  13      280.02      261.18      7.68 o 
 -12   3  13       98.94       99.36      4.56 o 
 -11   3  13       64.89       49.22      3.21 o 
 -10   3  13        0.05        2.27      1.07 o 
  -9   3  13        4.60        4.05      1.11 o 
  -8   3  13      852.39      886.92     12.64 o 
  -7   3  13      986.55     1010.29     13.92 o 
  -6   3  13        1.17        0.48      0.74 o 
  -5   3  13        2.53        1.35      0.77 o 
  -4   3  13       82.47       72.20      2.56 o 
  -3   3  13       18.87       20.17      2.05 o 
  -2   3  13       25.49       25.43      2.36 o 
  -1   3  13      113.42      129.63      5.95 o 
   0   3  13      438.39      466.58     10.16 o 
   1   3  13      196.95      197.59      6.11 o 
   2   3  13        4.33        4.53      2.72 o 
   3   3  13        0.06       -0.09      1.73 o 
   4   3  13      167.30      189.43      4.51 o 
 -13   4  13       31.78       31.22      2.92 o 
 -12   4  13       28.28       33.22      2.90 o 
 -11   4  13       56.03       61.92      3.52 o 
 -10   4  13      142.88      134.79      3.86 o 
  -9   4  13       76.17       71.90      2.73 o 
  -8   4  13      183.54      172.55      4.24 o 
  -7   4  13       78.41       76.42      2.76 o 
  -6   4  13       11.96       11.39      1.01 o 
  -5   4  13      309.79      304.23      9.81 o 
  -4   4  13       72.39       75.86      2.78 o 
  -3   4  13      408.39      398.63      8.70 o 
  -2   4  13      171.78      157.42      5.80 o 
  -1   4  13       82.17       81.45      3.94 o 
   0   4  13       32.79       33.45      2.72 o 
   1   4  13        1.99        0.67      1.60 o 
   2   4  13        1.23        0.01      1.61 o 
   3   4  13       20.34       24.90      2.76 o 
   4   4  13        2.18        1.21      1.62 o 
 -13   5  13        0.20       -0.15      1.54 o 
 -12   5  13        0.03       -0.70      1.39 o 
 -11   5  13       35.55       42.27      2.44 o 
 -10   5  13      153.01      160.72      4.29 o 
  -9   5  13      124.66      121.41      3.63 o 
  -8   5  13        7.43        4.72      1.38 o 
  -7   5  13        2.70        1.81      0.88 o 
  -6   5  13      299.19      283.76      6.46 o 
  -5   5  13      454.09      429.95      6.21 o 
  -4   5  13      409.21      405.97      6.68 o 
  -3   5  13       12.47       18.90      1.72 o 
  -2   5  13       77.17       76.83      3.79 o 
  -1   5  13      171.49      179.52      5.66 o 
   0   5  13       49.03       52.23      5.30 o 
   1   5  13       52.84       54.28      4.82 o 
   2   5  13       12.04       12.67      2.55 o 
   3   5  13       18.39       18.27      2.69 o 
 -13   6  13       26.02       28.87      2.89 o 
 -12   6  13       28.67       29.00      2.81 o 
 -11   6  13       49.01       49.56      2.57 o 
 -10   6  13      107.61      114.64      3.68 o 
  -9   6  13       75.56       75.48      2.57 o 
  -8   6  13        7.07        7.83      1.13 o 
  -7   6  13        8.16        7.79      1.22 o 
  -6   6  13      196.23      177.19      3.68 o 
  -5   6  13       13.87       11.41      1.83 o 
  -4   6  13       84.57       78.05      2.91 o 
  -3   6  13      470.58      462.41      7.94 o 
  -2   6  13       54.38       61.20      5.40 o 
  -1   6  13      201.64      205.54      6.22 o 
   0   6  13        0.49        0.24      1.66 o 
   1   6  13       25.31       27.78      3.20 o 
   2   6  13       14.73       15.06      3.28 o 
   3   6  13       14.13       15.58      2.52 o 
 -12   7  13       54.91       64.79      4.11 o 
 -11   7  13        1.86        1.68      1.69 o 
 -10   7  13       41.60       40.39      3.31 o 
  -9   7  13        0.01        0.18      0.98 o 
  -8   7  13        5.30        6.35      1.21 o 
  -7   7  13       65.24       64.84      2.75 o 
  -6   7  13        1.32        0.49      1.28 o 
  -5   7  13      173.92      167.45      5.35 o 
  -4   7  13        8.09        8.81      1.39 o 
  -3   7  13       62.58       61.41      3.54 o 
  -2   7  13        0.17       -1.62      1.27 o 
  -1   7  13        7.60        9.48      1.98 o 
   0   7  13        0.01       -1.82      1.21 o 
   1   7  13       31.83       33.80      2.95 o 
   2   7  13       21.86       18.80      2.64 o 
 -11   8  13       68.61       75.07      4.32 o 
 -10   8  13       39.57       41.43      3.26 o 
  -9   8  13        0.39       -1.19      1.44 o 
  -8   8  13       95.81      103.43      4.57 o 
  -7   8  13       24.69       22.00      2.40 o 
  -6   8  13       20.51       20.65      2.33 o 
  -5   8  13        6.26        7.97      3.67 o 
  -4   8  13       60.04       61.19      3.41 o 
  -3   8  13        7.97        7.32      1.40 o 
  -2   8  13       20.07       23.85      1.99 o 
  -1   8  13       35.51       35.87      3.42 o 
   0   8  13        7.01        8.13      1.94 o 
   1   8  13       28.29       30.84      2.96 o 
 -10   9  13       26.50       35.30      3.47 o 
  -9   9  13        3.45        3.24      1.78 o 
  -8   9  13        0.01        0.17      1.50 o 
  -7   9  13       14.36       16.60      2.42 o 
  -6   9  13        0.28        1.72      1.50 o 
  -5   9  13       67.16       58.53      3.74 o 
  -4   9  13       59.98       57.40      3.61 o 
  -3   9  13       51.13       60.98      2.88 o 
  -2   9  13       72.96       70.68      2.69 o 
  -1   9  13      114.71      137.94      5.24 o 
   0   9  13       19.90       22.84      3.40 o 
  -9  10  13        0.14       -0.88      1.42 o 
  -8  10  13        0.50       -1.63      3.82 o 
  -7  10  13        5.66        7.84      2.08 o 
  -6  10  13       61.78       63.36      3.96 o 
  -5  10  13       58.01       71.25      4.07 o 
  -4  10  13      237.14      231.62      7.18 o 
  -3  10  13      107.05      102.56      4.70 o 
  -2  10  13      195.49      222.16      5.56 o 
  -1  10  13       17.01       14.65      2.37 o 
  -6  11  13       12.85       14.77      2.52 o 
  -5  11  13      119.78      130.25      6.07 o 
  -4  11  13        0.61       -0.70      1.98 o 
 -14   0  14       53.50       50.35      5.14 o 
 -13   0  14        1.27        0.07      2.20 o 
 -12   0  14       23.84       24.50      3.65 o 
 -11   0  14      178.27      172.01      8.15 o 
 -10   0  14        0.23       -0.27      1.83 o 
  -9   0  14        1.78       -0.58      1.76 o 
  -8   0  14        2.80       -0.38      1.04 o 
  -7   0  14       21.18       25.04      2.09 o 
  -6   0  14      263.54      249.74      6.25 o 
  -5   0  14       54.06       57.67      2.86 o 
  -4   0  14        0.31        1.52      1.66 o 
  -3   0  14       25.88       25.71      3.08 o 
  -2   0  14       52.48       49.06      4.13 o 
  -1   0  14        5.84        1.79      2.13 o 
   0   0  14      217.02      191.00      8.49 o 
   1   0  14       46.84       44.90      4.64 o 
   2   0  14      201.09      220.53      9.74 o 
   3   0  14       59.56       67.94      5.99 o 
   4   0  14        0.91        0.33      1.82 o 
 -14   1  14        0.23        1.84      2.08 o 
 -13   1  14        6.96        7.25      1.98 o 
 -12   1  14        0.38        1.36      1.54 o 
 -11   1  14      186.98      181.70      5.93 o 
 -10   1  14      104.56      101.77      4.26 o 
  -9   1  14        5.84        4.96      1.23 o 
  -8   1  14       35.06       38.15      2.38 o 
  -7   1  14      411.36      381.40      5.80 o 
  -6   1  14        0.53       -0.45      0.75 o 
  -5   1  14       44.31       47.56      1.92 o 
  -4   1  14      183.70      198.35      6.61 o 
  -3   1  14        0.00        0.89      1.18 o 
  -2   1  14       18.36       12.34      1.83 o 
  -1   1  14      137.90      132.65      4.81 o 
   0   1  14       74.00       64.34      3.61 o 
   1   1  14        5.00        3.83      1.88 o 
   2   1  14        0.39       -0.46      1.69 o 
   3   1  14      117.00      112.62      5.14 o 
 -14   2  14       17.19       24.45      2.83 o 
 -13   2  14       36.57       38.24      3.72 o 
 -12   2  14       36.56       28.08      2.72 o 
 -11   2  14        5.17        8.00      2.00 o 
 -10   2  14      193.06      194.34      6.02 o 
  -9   2  14      192.08      199.53      4.71 o 
  -8   2  14      422.11      411.66      7.30 o 
  -7   2  14       80.19       73.49      2.78 o 
  -6   2  14      231.61      208.49      3.98 o 
  -5   2  14       35.01       33.99      1.69 o 
  -4   2  14       75.36       61.30      6.16 o 
  -3   2  14       61.75       53.09      3.03 o 
  -2   2  14       16.38       10.55      1.84 o 
  -1   2  14       60.04       61.10      3.47 o 
   0   2  14      207.19      195.63      6.17 o 
   1   2  14        1.82        3.22      1.85 o 
   2   2  14       41.37       38.54      3.18 o 
   3   2  14        8.24       12.57      2.57 o 
 -13   3  14      125.00      110.28      4.95 o 
 -12   3  14        0.00       -1.22      1.41 o 
 -11   3  14       12.09       10.25      1.96 o 
 -10   3  14       44.38       42.10      2.33 o 
  -9   3  14        1.57        2.76      1.10 o 
  -8   3  14       29.37       26.74      1.90 o 
  -7   3  14       22.78       16.74      1.19 o 
  -6   3  14      573.38      558.69      7.65 o 
  -5   3  14        0.09        1.46      1.00 o 
  -4   3  14       19.40       15.50      1.92 o 
  -3   3  14        0.80       -0.57      1.62 o 
  -2   3  14      154.74      144.58      5.52 o 
  -1   3  14        0.16       -1.66      1.31 o 
   0   3  14       31.50       29.32      2.74 o 
   1   3  14        2.31        3.13      1.78 o 
   2   3  14        2.64        1.06      1.90 o 
   3   3  14       39.00       42.37      3.53 o 
 -13   4  14       37.49       38.92      3.26 o 
 -12   4  14       83.76       95.46      4.52 o 
 -11   4  14       54.05       58.29      4.45 o 
 -10   4  14       24.61       22.29      1.85 o 
  -9   4  14       25.35       23.19      1.84 o 
  -8   4  14      389.09      381.85      7.23 o 
  -7   4  14      328.62      323.13      6.26 o 
  -6   4  14        0.30        0.57      1.24 o 
  -5   4  14      730.99      788.59     11.49 o 
  -4   4  14      217.51      211.63     10.79 o 
  -3   4  14       11.20       13.25      2.54 o 
  -2   4  14      199.85      191.56      5.94 o 
  -1   4  14      164.46      154.71      5.37 o 
   0   4  14        0.28       -1.74      1.44 o 
   1   4  14        3.80        1.79      1.74 o 
   2   4  14       49.05       41.86      3.42 o 
   3   4  14       12.07       16.28      2.66 o 
 -13   5  14        0.85        1.30      1.71 o 
 -12   5  14       37.70       36.56      3.11 o 
 -11   5  14       82.65       88.78      3.39 o 
 -10   5  14       97.68       92.85      3.31 o 
  -9   5  14        0.37       -0.57      1.64 o 
  -8   5  14       11.71       13.25      1.55 o 
  -7   5  14       25.44       29.70      1.94 o 
  -6   5  14       96.52       98.25      3.21 o 
  -5   5  14      188.00      193.13      3.51 o 
  -4   5  14      405.01      427.88      7.52 o 
  -3   5  14       98.92      111.06      4.42 o 
  -2   5  14      326.56      334.66      8.27 o 
  -1   5  14       72.09       70.60      5.02 o 
   0   5  14        7.89       11.69      2.55 o 
   1   5  14       95.58      115.60      4.98 o 
   2   5  14       50.91       53.07      3.71 o 
 -12   6  14       13.73       16.18      2.37 o 
 -11   6  14       19.17       25.33      2.09 o 
 -10   6  14        1.75        0.98      1.66 o 
  -9   6  14       58.76       49.94      2.53 o 
  -8   6  14       11.15       10.39      1.52 o 
  -7   6  14        4.29        3.88      1.03 o 
  -6   6  14       83.71       82.00      2.95 o 
  -5   6  14       59.77       56.75      2.57 o 
  -4   6  14      197.28      192.56      4.66 o 
  -3   6  14       77.81       79.10      3.87 o 
  -2   6  14      431.25      436.46      9.85 o 
  -1   6  14      146.70      160.77      5.64 o 
   0   6  14       27.81       28.84      2.81 o 
   1   6  14       86.88       95.11      4.70 o 
   2   6  14       30.26       36.49      3.54 o 
 -12   7  14        0.38       -2.22      1.48 o 
 -11   7  14       17.62       21.72      2.51 o 
 -10   7  14      184.22      192.45      6.94 o 
  -9   7  14       32.91       30.43      1.88 o 
  -8   7  14        8.51        7.73      2.40 o 
  -7   7  14       58.23       53.95      3.25 o 
  -6   7  14        1.65        1.21      1.34 o 
  -5   7  14       15.64       17.71      2.17 o 
  -4   7  14       65.88       70.49      3.81 o 
  -3   7  14       37.07       40.96      2.89 o 
  -2   7  14       14.09       13.70      2.19 o 
  -1   7  14        0.57       -0.14      1.53 o 
   0   7  14      155.83      165.19      7.19 o 
   1   7  14       58.95       66.69      4.08 o 
 -11   8  14        0.65        2.20      2.50 o 
 -10   8  14        1.90        0.87      1.66 o 
  -9   8  14       96.59      102.35      4.70 o 
  -8   8  14       16.12       16.70      2.37 o 
  -7   8  14        9.54        9.39      1.89 o 
  -6   8  14        4.92        0.84      1.43 o 
  -5   8  14       37.00       36.25      3.32 o 
  -4   8  14       33.58       38.60      3.40 o 
  -3   8  14      146.27      156.53      4.41 o 
  -2   8  14       37.22       45.84      9.95 o 
  -1   8  14        9.72        9.34      2.08 o 
   0   8  14        9.77       14.22      2.40 o 
  -9   9  14        2.16        3.89      1.78 o 
  -8   9  14        6.41        5.97      1.97 o 
  -7   9  14        2.19        1.12      1.98 o 
  -6   9  14        0.07        0.91      1.55 o 
  -5   9  14        2.52        2.49      2.42 o 
  -4   9  14        0.87        1.48      1.63 o 
  -3   9  14       61.82       64.12      2.64 o 
  -2   9  14      244.45      280.33      7.85 o 
  -1   9  14        5.90        5.42      1.97 o 
  -8  10  14        7.32        7.48      2.10 o 
  -7  10  14       11.98       10.86      2.19 o 
  -6  10  14        4.72        2.56      1.75 o 
  -5  10  14       42.38       38.95      4.01 o 
  -4  10  14        1.53        1.14      1.72 o 
  -3  10  14        2.74        1.52      1.76 o 
 -14   1  15        1.01        1.52      1.84 o 
 -13   1  15        2.63        1.69      1.70 o 
 -12   1  15        2.53        5.18      1.77 o 
 -11   1  15       17.34       20.51      2.41 o 
 -10   1  15       22.20       21.67      2.42 o 
  -9   1  15       56.27       52.77      2.53 o 
  -8   1  15      616.59      589.17     11.14 o 
  -7   1  15      283.24      261.69      4.70 o 
  -6   1  15       68.27       61.52      2.24 o 
  -5   1  15        0.70       -0.58      0.78 o 
  -4   1  15       55.29       56.97      3.10 o 
  -3   1  15       11.96       11.89      1.89 o 
  -2   1  15       43.00       43.06      2.98 o 
  -1   1  15        4.73        2.48      1.67 o 
   0   1  15       34.81       38.26      3.11 o 
   1   1  15       27.29       29.15      2.90 o 
   2   1  15       14.05        9.67      3.84 o 
 -13   2  15      149.62      147.77      5.76 o 
 -12   2  15       48.78       42.61      3.25 o 
 -11   2  15      184.78      191.37      6.39 o 
 -10   2  15       68.35       78.64      3.04 o 
  -9   2  15      290.02      282.21      5.91 o 
  -8   2  15        4.58        6.50      1.29 o 
  -7   2  15       87.12       86.66      2.59 o 
  -6   2  15       22.59       23.33      1.56 o 
  -5   2  15      199.37      196.41      4.58 o 
  -4   2  15      182.26      190.22      5.64 o 
  -3   2  15       22.35       25.03      2.37 o 
  -2   2  15        3.15        1.00      1.51 o 
  -1   2  15        0.45        0.39      1.54 o 
   0   2  15        0.14       -0.49      1.64 o 
   1   2  15       10.75       14.45      2.47 o 
   2   2  15        1.37        1.76      2.44 o 
 -13   3  15        3.81        6.56      2.07 o 
 -12   3  15        1.03        2.13      1.74 o 
 -11   3  15        1.85        0.21      1.54 o 
 -10   3  15       99.37      105.79      3.55 o 
  -9   3  15       29.83       29.30      2.05 o 
  -8   3  15      434.57      429.98      6.66 o 
  -7   3  15      237.01      216.83      5.01 o 
  -6   3  15       52.46       59.63      2.26 o 
  -5   3  15        0.99        1.41      1.10 o 
  -4   3  15        8.70        6.02      1.66 o 
  -3   3  15       41.47       36.47      4.23 o 
  -2   3  15        0.00       -0.17      2.27 o 
  -1   3  15       22.00       25.89      2.69 o 
   0   3  15        0.90       -0.65      2.39 o 
   1   3  15       19.23       19.95      2.69 o 
   2   3  15       49.52       51.46      4.38 o 
 -13   4  15       26.30       25.26      2.83 o 
 -12   4  15       91.13       97.93      4.66 o 
 -11   4  15       88.03       92.22      4.38 o 
 -10   4  15       18.01       19.54      1.81 o 
  -9   4  15        0.01        1.75      1.09 o 
  -8   4  15        2.42        2.73      1.19 o 
  -7   4  15        0.27       -0.51      0.83 o 
  -6   4  15      577.15      555.26      7.82 o 
  -5   4  15      326.22      359.56      6.73 o 
  -4   4  15      172.04      156.88      5.30 o 
  -3   4  15        8.70        7.30      1.91 o 
  -2   4  15        2.17        0.93      2.15 o 
  -1   4  15      195.08      182.20      9.12 o 
   0   4  15       21.84       24.07      2.79 o 
   1   4  15        1.16        1.32      1.99 o 
   2   4  15      206.97      235.24      7.58 o 
 -12   5  15       11.15       14.12      2.41 o 
 -11   5  15       25.73       25.01      2.14 o 
 -10   5  15       35.08       30.02      2.14 o 
  -9   5  15        2.25        5.42      1.34 o 
  -8   5  15      158.78      172.68      4.50 o 
  -7   5  15       69.74       77.89      3.90 o 
  -6   5  15       11.16       10.57      1.49 o 
  -5   5  15      100.54      112.76      3.55 o 
  -4   5  15      154.35      156.33      5.39 o 
  -3   5  15       20.78       23.88      2.86 o 
  -2   5  15        5.42        2.73      1.85 o 
  -1   5  15       90.87       97.40      4.52 o 
   0   5  15      104.05      118.94      5.99 o 
   1   5  15        0.11       -0.56      1.98 o 
 -12   6  15       20.77       29.51      2.91 o 
 -11   6  15       45.14       55.51      2.86 o 
 -10   6  15        4.71        3.98      1.98 o 
  -9   6  15       73.36       67.68      3.01 o 
  -8   6  15        3.32        6.53      1.51 o 
  -7   6  15       36.31       39.33      2.86 o 
  -6   6  15        3.86        5.85      2.50 o 
  -5   6  15      467.72      472.25      8.22 o 
  -4   6  15       36.72       41.81      4.31 o 
  -3   6  15       29.05       32.48      3.30 o 
  -2   6  15       59.27       70.44      3.91 o 
  -1   6  15        0.18       -0.91      1.63 o 
   0   6  15      122.45      140.63      5.67 o 
   1   6  15        2.59        3.65      2.17 o 
 -11   7  15        2.54        3.20      1.51 o 
 -10   7  15       77.92       77.29      3.29 o 
  -9   7  15        1.82        1.26      1.45 o 
  -8   7  15        0.03       -0.88      2.49 o 
  -7   7  15        0.18        1.29      1.47 o 
  -6   7  15       32.74       31.05      2.66 o 
  -5   7  15       24.66       29.64      2.75 o 
  -4   7  15        1.85        3.23      1.37 o 
  -3   7  15      198.36      214.38      6.60 o 
  -2   7  15       18.15       29.49      3.21 o 
  -1   7  15        6.60        7.59      2.54 o 
   0   7  15       15.97       17.89      3.62 o 
 -10   8  15        1.41       -0.30      2.17 o 
  -9   8  15       35.22       32.95      4.20 o 
  -8   8  15       84.12       85.98      4.24 o 
  -7   8  15        2.21       -0.63      1.36 o 
  -6   8  15        2.17        1.50      1.59 o 
  -5   8  15        1.71        1.51      1.61 o 
  -4   8  15       31.28       36.06      2.73 o 
  -3   8  15        1.29        0.86      1.54 o 
  -2   8  15        1.01        0.39      1.69 o 
  -1   8  15        2.82        2.97      1.91 o 
  -9   9  15        0.99       -1.06      2.06 o 
  -8   9  15       19.58       18.50      2.51 o 
  -7   9  15       26.12       24.49      2.75 o 
  -6   9  15        3.33        3.74      1.82 o 
  -5   9  15        5.16        3.50      1.82 o 
  -4   9  15       31.07       20.02      2.55 o 
  -3   9  15       19.66       16.60      2.41 o 
 -13   0  16       12.49       16.68      3.55 o 
 -12   0  16        0.00       -0.61      1.93 o 
 -11   0  16        5.56        4.77      2.50 o 
 -10   0  16        1.56       -0.27      1.79 o 
  -9   0  16       33.39       34.14      3.96 o 
  -8   0  16      205.48      208.46      5.95 o 
  -7   0  16       53.96       52.07      3.03 o 
  -6   0  16       84.05       80.78      3.73 o 
  -5   0  16       30.19       30.99      3.52 o 
  -4   0  16        7.33        8.39      2.50 o 
  -3   0  16        1.46       -0.54      1.89 o 
  -2   0  16      429.99      413.53     13.77 o 
  -1   0  16       26.59       17.12      3.65 o 
   0   0  16      198.20      157.70      8.26 o 
   1   0  16        6.83        3.76      2.98 o 
 -13   1  16        0.23       -0.10      1.40 o 
 -12   1  16        1.63        2.69      1.60 o 
 -11   1  16       10.06        8.32      1.99 o 
 -10   1  16        2.41        1.27      1.40 o 
  -9   1  16       68.20       65.60      3.69 o 
  -8   1  16       31.55       29.08      1.71 o 
  -7   1  16       37.06       39.08      3.00 o 
  -6   1  16       25.36       19.59      1.51 o 
  -5   1  16      289.68      247.09      6.71 o 
  -4   1  16       87.89       60.44      3.40 o 
  -3   1  16       14.95       21.32      2.34 o 
  -2   1  16       28.64       28.93      3.11 o 
  -1   1  16       30.73       28.14      2.86 o 
   0   1  16       10.46       14.32      2.51 o 
   1   1  16       28.43       21.46      2.87 o 
 -13   2  16        2.35        2.11      1.66 o 
 -12   2  16        0.79        2.33      1.82 o 
 -11   2  16       50.56       55.51      3.58 o 
 -10   2  16       32.92       31.68      2.15 o 
  -9   2  16       12.28        7.19      1.43 o 
  -8   2  16       19.26       19.18      2.41 o 
  -7   2  16        5.83        5.11      1.11 o 
  -6   2  16       68.68       69.18      2.89 o 
  -5   2  16       81.86       98.99      4.08 o 
  -4   2  16        6.24       12.26      2.06 o 
  -3   2  16        0.86       -0.14      1.41 o 
  -2   2  16        8.68        8.42      1.99 o 
  -1   2  16       16.48       15.85      2.45 o 
   0   2  16        0.50        1.86      1.91 o 
   1   2  16       46.99       52.78      3.88 o 
 -13   3  16       62.24       70.31      4.19 o 
 -12   3  16        0.11        1.32      1.67 o 
 -11   3  16       80.36       88.65      6.11 o 
 -10   3  16        0.29        0.19      1.31 o 
  -9   3  16       14.92       11.95      1.97 o 
  -8   3  16        0.56        1.72      1.56 o 
  -7   3  16      350.56      320.31      5.50 o 
  -6   3  16       74.60       70.44      3.89 o 
  -5   3  16       19.35       21.30      2.31 o 
  -4   3  16       39.24       45.97      3.09 o 
  -3   3  16        4.44        5.60      1.93 o 
  -2   3  16       85.71       94.17      5.97 o 
  -1   3  16        3.78        0.58      1.70 o 
   0   3  16       11.35       14.15      5.01 o 
   1   3  16        0.07       -1.69      1.77 o 
 -12   4  16        5.32        6.87      1.97 o 
 -11   4  16        7.80        7.48      1.96 o 
 -10   4  16       23.68       22.87      2.00 o 
  -9   4  16        2.90        2.63      1.19 o 
  -8   4  16       23.62       22.87      1.93 o 
  -7   4  16        0.02        0.77      1.18 o 
  -6   4  16      316.93      314.20      6.29 o 
  -5   4  16       14.80       19.35      3.62 o 
  -4   4  16      246.98      228.28      9.12 o 
  -3   4  16       97.84      102.49      6.14 o 
  -2   4  16       90.86       89.35      4.44 o 
  -1   4  16       48.06       55.66      5.50 o 
   0   4  16        5.46        3.72      2.15 o 
   1   4  16      117.49      138.74      5.91 o 
 -12   5  16       49.39       62.83      5.13 o 
 -11   5  16       25.82       29.11      2.25 o 
 -10   5  16       35.66       36.47      3.13 o 
  -9   5  16        6.81        6.22      1.45 o 
  -8   5  16        0.20        1.58      1.20 o 
  -7   5  16        3.02        3.41      1.10 o 
  -6   5  16       53.34       46.41      3.11 o 
  -5   5  16      474.22      488.69     15.95 o 
  -4   5  16      228.40      197.52      6.24 o 
  -3   5  16       10.91        7.71      2.14 o 
  -2   5  16        8.04        5.88      2.00 o 
  -1   5  16       56.73       63.58      7.73 o 
   0   5  16        0.09        0.51      1.90 o 
 -11   6  16        6.70        8.97      1.67 o 
 -10   6  16        7.75       10.13      1.71 o 
  -9   6  16       15.22       10.85      1.61 o 
  -8   6  16        0.87        0.49      1.20 o 
  -7   6  16       29.69       29.80      2.65 o 
  -6   6  16      225.92      215.46      9.74 o 
  -5   6  16      154.75      165.85      5.65 o 
  -4   6  16       21.99       28.57      3.33 o 
  -3   6  16       21.40       16.53      2.42 o 
  -2   6  16        7.11       11.48      2.39 o 
  -1   6  16       89.53      104.69      5.07 o 
 -10   7  16       43.66       43.21      3.25 o 
  -9   7  16       17.62       19.21      2.40 o 
  -8   7  16        2.04        2.20      2.23 o 
  -7   7  16       14.50       11.13      3.05 o 
  -6   7  16        1.05        1.96      2.23 o 
  -5   7  16        4.59        6.19      2.91 o 
  -4   7  16       37.38       42.54      3.22 o 
  -3   7  16       69.22       77.24      4.12 o 
  -2   7  16       26.64       32.24      3.06 o 
  -1   7  16        0.29       -2.16      1.47 o 
  -9   8  16        0.51       -0.98      1.73 o 
  -8   8  16       13.67       19.66      3.59 o 
  -7   8  16       12.18       10.56      3.08 o 
  -6   8  16       22.11       20.34      5.33 o 
  -5   8  16       16.19       18.04      3.30 o 
  -4   8  16       32.01       33.46      4.47 o 
  -3   8  16       20.40       18.74      2.47 o 
  -6   9  16        3.84        3.20      1.96 o 
 -13   1  17        1.82        2.07      2.84 o 
 -12   1  17        0.37        3.37      1.78 o 
 -11   1  17        3.29        2.13      1.58 o 
 -10   1  17        8.34        5.22      1.72 o 
  -9   1  17       25.78       21.17      1.88 o 
  -8   1  17       47.69       48.32      2.18 o 
  -7   1  17       12.13       10.02      1.31 o 
  -6   1  17        9.89        5.91      1.34 o 
  -5   1  17       49.37       44.89      8.58 o 
  -4   1  17       16.32       26.30      2.58 o 
  -3   1  17        2.66        1.56      1.67 o 
  -2   1  17       41.74       38.03      3.42 o 
  -1   1  17       14.99        9.19      2.29 o 
   0   1  17        0.27       -1.09      1.85 o 
 -13   2  17        1.19       -2.16      2.17 o 
 -12   2  17        0.80       -0.17      1.73 o 
 -11   2  17        9.40       10.69      2.15 o 
 -10   2  17       25.78       28.00      2.13 o 
  -9   2  17      177.92      170.25      5.04 o 
  -8   2  17       36.05       33.42      2.23 o 
  -7   2  17       30.45       25.08      1.72 o 
  -6   2  17       10.78        9.08      1.53 o 
  -5   2  17      181.56      171.55      5.64 o 
  -4   2  17       26.41       26.89      2.67 o 
  -3   2  17        1.78       -0.06      1.61 o 
  -2   2  17        4.63        1.77      1.85 o 
  -1   2  17        2.65        2.16      1.95 o 
   0   2  17        3.82        6.17      2.17 o 
 -12   3  17        2.19        1.56      1.71 o 
 -11   3  17        0.31        0.87      2.10 o 
 -10   3  17       47.18       51.13      3.62 o 
  -9   3  17        3.44        3.25      1.39 o 
  -8   3  17      500.72      540.17      9.36 o 
  -7   3  17       26.10       26.68      2.94 o 
  -6   3  17        0.63        2.68      1.25 o 
  -5   3  17        4.75        5.21      1.84 o 
  -4   3  17       30.60       26.11      2.70 o 
  -3   3  17        5.58        3.49      1.87 o 
  -2   3  17       16.04       13.98      2.41 o 
  -1   3  17        4.90        3.81      2.11 o 
   0   3  17       46.97       45.85      3.64 o 
 -12   4  17        5.26        1.72      1.84 o 
 -11   4  17        0.16        0.65      2.25 o 
 -10   4  17        2.84        4.74      1.25 o 
  -9   4  17       34.07       32.46      2.29 o 
  -8   4  17       30.30       30.25      2.26 o 
  -7   4  17       38.05       36.38      2.85 o 
  -6   4  17        3.17        1.98      1.61 o 
  -5   4  17       23.76       24.80      2.59 o 
  -4   4  17        0.37       -0.91      1.59 o 
  -3   4  17       19.59       25.20      4.72 o 
  -2   4  17        4.88        4.65      2.03 o 
  -1   4  17        6.95       11.70      2.52 o 
 -11   5  17       20.32       24.75      2.20 o 
 -10   5  17       20.96       24.67      2.35 o 
  -9   5  17        0.16       -1.64      1.09 o 
  -8   5  17        1.77        0.24      1.15 o 
  -7   5  17        9.48        9.64      2.25 o 
  -6   5  17        2.69        4.20      1.73 o 
  -5   5  17       54.82       47.16      3.31 o 
  -4   5  17       55.21       49.61      3.47 o 
  -3   5  17      233.42      241.25      7.41 o 
  -2   5  17        2.75        1.56      1.87 o 
  -1   5  17       88.53      104.54      5.05 o 
 -10   6  17        8.70        9.69      1.70 o 
  -9   6  17       13.58       15.74      1.95 o 
  -8   6  17        1.40        2.08      1.54 o 
  -7   6  17       27.29       27.27      4.13 o 
  -6   6  17       10.89        9.78      3.15 o 
  -5   6  17        9.85        9.96      2.22 o 
  -4   6  17       78.86       74.26      7.04 o 
  -3   6  17       13.80       16.17      2.67 o 
  -2   6  17        8.40       15.26      2.54 o 
  -9   7  17        0.86       -1.81      1.46 o 
  -8   7  17       19.85       24.23      4.03 o 
  -7   7  17        0.10        3.04      1.73 o 
  -6   7  17       17.98       15.50      3.59 o 
  -5   7  17       23.18       23.62      4.13 o 
  -4   7  17        1.79        1.23      1.63 o 
  -3   7  17        1.02        0.86      1.76 o 
  -7   8  17       11.72       13.47      3.38 o 
  -6   8  17       11.66       12.35      3.32 o 
 -12   0  18        6.29        8.26      2.98 o 
 -11   0  18        5.87       10.59      3.18 o 
 -10   0  18        6.08       10.02      2.81 o 
  -9   0  18        3.90        0.37      2.00 o 
  -8   0  18       18.30       14.41      2.15 o 
  -7   0  18       14.96        9.35      1.90 o 
  -6   0  18      141.52      112.53      6.56 o 
  -5   0  18       56.17       43.07      4.43 o 
  -4   0  18       39.38       43.75      4.64 o 
  -3   0  18      101.65       88.14      6.29 o 
  -2   0  18      116.30      113.99      7.31 o 
  -1   0  18      124.07      144.41      8.36 o 
 -12   1  18       11.71       14.27      2.45 o 
 -11   1  18        1.45        1.29      1.55 o 
 -10   1  18        0.59        1.51      1.58 o 
  -9   1  18       17.08       17.15      1.83 o 
  -8   1  18       17.14       16.47      1.54 o 
  -7   1  18        2.97       -0.21      0.96 o 
  -6   1  18       12.56       12.38      2.07 o 
  -5   1  18      164.42      186.79      6.18 o 
  -4   1  18       26.14       25.73      3.99 o 
  -3   1  18        2.33        1.28      1.80 o 
  -2   1  18       18.61       13.56      2.52 o 
  -1   1  18       28.71       33.34      3.36 o 
 -12   2  18        0.25        0.38      1.70 o 
 -11   2  18        8.47        5.83      1.89 o 
 -10   2  18        9.66       11.71      2.21 o 
  -9   2  18        1.01        3.72      1.69 o 
  -8   2  18       35.81       29.77      2.24 o 
  -7   2  18        5.68        4.24      1.18 o 
  -6   2  18        0.40        1.27      1.69 o 
  -5   2  18       42.97       48.24      3.29 o 
  -4   2  18       52.38       55.61      3.66 o 
  -3   2  18       30.34       33.05      3.12 o 
  -2   2  18       22.78       22.37      6.55 o 
  -1   2  18       91.55      105.06      5.18 o 
 -12   3  18       29.53       26.26      2.98 o 
 -11   3  18        9.20        8.43      2.08 o 
 -10   3  18       36.94       44.37      2.67 o 
  -9   3  18       44.54       45.93      2.67 o 
  -8   3  18      131.78      149.89      4.49 o 
  -7   3  18       73.97       64.54      3.77 o 
  -6   3  18        6.47        1.02      3.08 o 
  -5   3  18       12.77       10.71      3.30 o 
  -4   3  18       13.25        6.14      2.20 o 
  -3   3  18       24.37       22.26      2.73 o 
  -2   3  18       12.30       14.09      3.23 o 
 -11   4  18       23.07       25.58      2.29 o 
 -10   4  18       67.76       69.34      4.77 o 
  -9   4  18        1.83        2.71      1.38 o 
  -8   4  18      148.23      162.12      4.83 o 
  -7   4  18       25.22       24.08      6.38 o 
  -6   4  18        2.43        1.93      1.67 o 
  -5   4  18       25.68       23.87      2.78 o 
  -4   4  18       26.58       34.15      3.16 o 
  -3   4  18       43.93       50.39      3.78 o 
  -2   4  18        3.85        4.87      2.20 o 
 -10   5  18        6.35        7.62      1.46 o 
  -9   5  18       10.71       11.98      1.81 o 
  -8   5  18       11.99       13.61      2.29 o 
  -7   5  18        6.12        5.73      1.90 o 
  -6   5  18       40.76       36.07      4.67 o 
  -5   5  18      105.23      104.54      4.74 o 
  -4   5  18       39.00       35.76      7.22 o 
  -3   5  18      170.41      189.57      6.70 o 
  -9   6  18        0.17        0.94      1.20 o 
  -8   6  18        0.00       -1.83      1.93 o 
  -7   6  18        0.44        4.30      2.71 o 
  -6   6  18      102.26      115.92      7.44 o 
  -5   6  18       10.26       12.35      2.36 o 
  -4   6  18        1.43        4.98      2.10 o 
 -11   1  19        1.53        0.81      1.61 o 
 -10   1  19        8.71        9.46      2.12 o 
  -9   1  19        0.33        0.61      1.30 o 
  -8   1  19        0.22       -0.28      1.04 o 
  -7   1  19        2.59        0.24      1.55 o 
  -6   1  19        4.66        4.30      1.82 o 
  -5   1  19       69.17       65.66      4.01 o 
  -4   1  19        0.52        0.13      1.71 o 
  -3   1  19       52.11       53.05      3.78 o 
 -11   2  19       27.97       24.92      2.83 o 
 -10   2  19       81.63       86.62      4.39 o 
  -9   2  19       19.54       25.23      3.32 o 
  -8   2  19       52.27       61.79      3.91 o 
  -7   2  19        4.57        3.62      1.48 o 
  -6   2  19        3.12        7.57      2.08 o 
  -5   2  19       12.01       12.91      2.29 o 
  -4   2  19        1.54       -0.05      1.74 o 
  -3   2  19       35.73       33.58      3.24 o 
 -10   3  19        8.51        8.85      1.78 o 
  -9   3  19       53.81       50.50      2.88 o 
  -8   3  19       22.03       20.92      2.13 o 
  -7   3  19       28.72       26.79      2.82 o 
  -6   3  19       14.96       15.53      2.47 o 
  -5   3  19        0.90       -1.96      1.53 o 
  -4   3  19        2.33        4.15      2.11 o 
 -10   4  19       53.05       50.35      2.90 o 
  -9   4  19        0.69        0.28      1.30 o 
  -8   4  19      153.05      171.53      6.12 o 
  -7   4  19       85.21       80.32      4.30 o 
  -6   4  19       18.43       13.36      2.43 o 
  -5   4  19       36.67       30.55      3.70 o 
  -4   4  19       28.14       31.55      3.19 o 
  -8   5  19       10.47        9.82      2.18 o 
  -7   5  19        8.55       15.70      3.48 o 
  -6   5  19       71.06       81.51      6.39 o 
 -10   0  20        8.36        3.79      2.50 o 
  -9   0  20       43.20       47.00      4.84 o 
  -8   0  20       28.49       29.24      2.80 o 
  -7   0  20        2.41        2.06      2.50 o 
  -6   0  20        0.71       -0.24      2.47 o 
  -5   0  20       77.95       75.05      5.99 o 
 -10   1  20       33.62       40.40      3.33 o 
  -9   1  20       53.39       65.68      3.18 o 
  -8   1  20       38.46       45.05      2.74 o 
  -7   1  20       14.91       16.82      2.49 o 
  -6   1  20        0.22       -1.90      1.58 o 
  -5   1  20       10.76       17.94      4.06 o 
  -9   2  20        7.43        6.37      1.69 o 
  -8   2  20       11.66       15.88      2.56 o 
  -7   2  20       21.41       21.82      2.74 o 
  -6   2  20        5.10        6.78      2.11 o 
  -8   3  20       36.46       45.13      5.24 o 
  -7   3  20       16.83       20.77      4.03 o 
                                                 
